# Supplementary material for: A BRCA1 deficient-like signature is enriched in breast cancer brain metastases and predicts DNA damage-induced poly (ADP-ribose) polymerase inhibitor sensitivity
Source: Breast Cancer Res. 2014 Mar 14;16(2):R25. doi: 10.1186/bcr3625 (PMC4053087; doi:10.1186/bcr3625)
Supplement: Additional file 1 — Assorted Tables. 1. Cohort characteristics. 2. Probe mapping by figure. 3. GSEA output. 4. Cell line panel BD-L values. 5. IPA networks. 6. IPA bio functions. [file bcr3625-S1.xlsx]

## Sheet: Cohort Characteristics
Brain Mets	AGE	ER	Her2		MGH Primary Cases	AGE	ER	Her2	Follow-Up	HERCEPTIN (Neoadjuvant/Adjuvant)
J3	51	-	3+		MGH16	51	-	3+	No evidence of disease, 15 year follow-up	NA
BT25	52.8	+	3+		MGH42	50	+	3+	No evidence of disease, 10 year follow-up	NA
J12	55.4	-	3+		MGH46	56	-	3+	No evidence of disease, 14. 3 year follow-up	NA
BT16	43.7	-	3+		MGH133	44	-	3+	No evidence of disease, 6 year follow-up	NA
J8	42.6	+	3+		MGH153	46	+	3+	No evidence of disease, 8 year follow-up	NA
BT34	55.5	+	3+		MGH351	54	+	3+	No evidence of disease, 11.5 year follow-up	NA
J1	37.6	-	3+		MGH1104	32	-	3+	No evidence of disease, 9 year follow-up	NA
BT11	71.7	-	3+		MGH574	73	-	3+	No evidence of disease, 10.25 year follow-up	NA
J2	51.5	-	3+		MGH434	51	-	3+	Liver metastases, deceased	Metastatic
BT30	58.8	-	3+		MGH450-3	60	-	3+	No evidence of disease, 11 year follow-up	Neoadjuvant
J4	43.2	-	3+		MGH421	71	-	3+	Lung and liver metastases	NA
BT57	66	-	3+		MGH482	66	-	3+	Liver metastases	Adjuvant
J5	40.7	-	3+		MGH963	41	-	3+	No evidence of disease, 8 year follow-up	Adjuvant
BT51	38.5	-	3+		MGH455	61	-	3+	Bone and liver metastases	Metastatic
BT31	57.2	-	3+		MGH1084	57	-	3+	No evidence of disease, 7.5 year follow-up	Adjuvant
J7	49.1	-	3+		MGH1038	50	-	3+	No evidence of disease, 7.5 year follow-up	Adjuvant
J10	43.6	-	3+		MGH1057	47	-	3+	No evidence of disease, 6.5 year follow-up	NA
J11	49.1	-	3+		MGH674	53	-	3+	Liver metastases	Metastatic
BT40	50.4	+	3+		MGH1102	51	+	3+	No evidence of disease, 6.75 year follow-up	NA

## Sheet: Probe Mapping by Figure
MSigDB symbol	Entrez GeneID	Official symbol	Figures 1 and 4	Figures 2 and 3
FGFR3	2261	FGFR3	204379_s_at 204380_s_at	NM_000142
SFRS11	9295	SRSF11	200685_at 200686_s_at 213742_at	NM_004768 Contig33298_RC Contig52308_RC Contig42005_RC
VIL2	7430	EZR	208621_s_at 208622_s_at 208623_s_at 217230_at 217234_s_at	NM_003379
PKN1	5585	PKN1	202161_at	NM_002741
SOX4	6659	SOX4	201416_at 201417_at 201418_s_at 213665_at 213668_s_at	NM_003107
EMG1	10436	EMG1	209233_at	U72514
RELA	5970	RELA	201783_s_at 209878_s_at	L19067
JTV1	7965	AIMP2	202138_x_at 209971_x_at 209972_s_at	NM_006303
NARS	4677	NARS	200027_at	NM_004539
HSP90B1	7184	HSP90B1	200598_s_at 200599_s_at 216449_x_at 216450_x_at	NM_003299
SNRP70	6625	SNRNP70	201221_s_at 213121_at	NM_003089
NME3	4832	NME3	204862_s_at
CLTA	1211	CLTA	200960_x_at 204050_s_at 216293_at 216295_s_at 216296_at	NM_001833 NM_007096
CAD	790	CAD	202715_at	NM_004341
EIF3S9	8662	EIF3B	203462_x_at 208688_x_at 211501_s_at	NM_003751 Contig62628_RC
EIF3S6	3646	EIF3E	208697_s_at	NM_001568
UBAP2L	9898	UBAP2L	201377_at 201378_s_at 209947_at 214695_at	NM_014847 Contig112_RC
SF3A3	10946	SF3A3	203818_s_at	NM_006802
HK1	3098	HK1	200697_at	NM_000188
TCOF1	6949	TCOF1	202384_s_at 202385_s_at	NM_000356
CKAP4	10970	CKAP4	200998_s_at 200999_s_at	NM_006825
CCNE1	898	CCNE1	213523_at	M74093
NOLC1	9221	NOLC1	205895_s_at 211949_s_at 211951_at	NM_004741
HCFC1	3054	HCFC1	202473_x_at 202474_s_at	NM_005334
PPM1F	9647	PPM1F	203063_at 37384_at	NM_014634
BMS1L	9790	BMS1	203082_at	NM_014753
RASSF7	8045	RASSF7	204927_at 40359_at	NM_003475
FDFT1	2222	FDFT1	208647_at 210950_s_at	NM_004462
FARSLA	2193	FARSA	202159_at 216602_s_at	NM_004461
POLG	5428	POLG	203366_at 217635_s_at 217636_at	NM_002693
MCM2	4171	MCM2	202107_s_at	NM_004526
VDAC1	7416	VDAC1	212038_s_at 217139_at 217140_s_at	NM_003374 Contig28450_RC
U2AF1	7307	U2AF1	202858_at	NM_006758
GCS1	7841	MOGS	210627_s_at	NM_006302
ATIC	471	ATIC	208758_at	NM_004044
CHAF1A	10036	CHAF1A	203975_s_at 203976_s_at 214426_x_at	NM_005483
SKIV2L	6499	SKIV2L	203727_at	NM_006929
GCSH	2653	GCSH	213129_s_at 213133_s_at	NM_004483
GAL	51083	GAL	207466_at 214240_at	NM_015973
CCDC85B	11007	CCDC85B	204609_at 204610_s_at 213250_at
CCND1	595	CCND1	208711_s_at 208712_at
KIAA0152	9761	MLEC	200616_s_at 200617_at	NM_014730
RARS	5917	RARS	201330_at	NM_002887
WBSCR1	7458	EIF4H	206621_s_at	D26068
FKBP4	2288	FKBP4	200894_s_at 200895_s_at	NM_002014
SLC7A5	8140	SLC7A5	201195_s_at	NM_003486
MTHFD1	4522	MTHFD1	202309_at	NM_005956
NSDHL	50814	NSDHL	209279_s_at 215093_at	NM_015922
PWP2H	5822	PWP2	209336_at	NM_005049
FASN	2194	FASN	212218_s_at 217006_x_at	NM_004104
ARMET	7873	MANF	202655_at	NM_006010
EIF4G1	1981	EIF4G1	208624_s_at 208625_s_at	NM_004953
JARID1C	8242	KDM5C	202383_at	L25270
SCRIB	23513	SCRIB	212556_at	D63481
SCAP	22937	SCAP	212329_at	D83782
PSMD1	5707	PSMD1	201198_s_at 201199_s_at	NM_002807
RAE1	8480	RAE1	201558_at 211318_s_at 211319_at	NM_003610
CHD4	1108	CHD4	201182_s_at 201183_s_at 201184_s_at	NM_001273
SLC29A1	2030	SLC29A1	201801_s_at 201802_at	NM_004955
BYSL	705	BYSL	203612_at	NM_004053
GTF3C2	2976	GTF3C2	204366_s_at 210620_s_at 212429_s_at	NM_001521
TRAP1	10131	TRAP1	201391_at	NM_016292
PRKACA	5566	PRKACA	202801_at 216234_s_at	NM_002730
KIAA0179	23076	RRP1B	212844_at 212846_at	D80001
KIAA0114	57291	DANCR		Contig57239_RC
POLD1	5424	POLD1	203422_at	NM_002691
DNTTIP2	30836	DNTTIP2	202776_at	NM_014597
BOP1	23246	BOP1	212563_at 216397_s_at	D50914
CDC25B	994	CDC25B	201853_s_at	NM_004358
MRPS12	6183	MRPS12	204330_s_at 204331_s_at 210008_s_at 213840_s_at	Y11681
SF3B2	10992	SF3B2	200619_at	NM_006842
NUP214	8021	NUP214	202155_s_at 211261_at	NM_005085 Contig43761_RC
PHKG2	5261	PHKG2	203709_at	Contig15439_RC NM_000294
AGPAT2	10555	AGPAT2	210678_s_at 32837_at	NM_006412
SMARCA4	6597	SMARCA4	208793_x_at 208794_s_at 212520_s_at 213719_s_at 213720_s_at 214360_at 214728_x_at 215714_s_at 217656_at	NM_003072
PPAT	5471	PPAT	209433_s_at 209434_s_at	NM_002703
SNRPA1	6627	SNRPA1	206055_s_at 215722_s_at 216977_x_at	NM_003090
DDX11	1663	DDX11	208149_x_at 208159_x_at 210206_s_at 213378_s_at	NM_004399 U75968
RPIA	22934	RPIA	212973_at	L35035
ALG3	10195	ALG3	207396_s_at	NM_005787
LMNB2	84823	LMNB2	216952_s_at	M94362
TAF1C	9013	TAF1C	203937_s_at 203938_s_at	NM_005679
DDT	1652	DDT	202929_s_at	NM_001355
DHCR24	1718	DHCR24	200862_at	D13643
SAFB	6294	SAFB	201747_s_at 201748_s_at 213635_s_at	NM_002967
CDC37	11140	CDC37	209953_s_at	NM_007065
H1FX	8971	H1FX	204805_s_at	NM_006026
AP3D1	8943	AP3D1	206592_s_at 208710_s_at 210974_s_at	NM_003938
DNAJC7	7266	DNAJC7	202416_at	NM_003315
HSF1	3297	HSF1	202344_at 213756_s_at	NM_005526
CTPS	1503	CTPS1	202613_at	NM_001905
SSRP1	6749	SSRP1	200956_s_at 200957_s_at	NM_003146
DUSP1	1843	DUSP1	201041_s_at 201044_x_at	NM_004417
DDX10	1662	DDX10	204977_at	NM_004398
PDCD11	22984	PDCD11	212422_at 212424_at	D80007
C10ORF7	8872	CDC123	201725_at	NM_006023
RXRA	6256	RXRA	202426_s_at 202449_s_at	NM_002957
NDRG1	10397	NDRG1	200632_s_at	NM_006096 Contig27182_RC
EIF2B2	8892	EIF2B2	202461_at	NM_014239
ANXA11	311	ANXA11	206200_s_at 214783_s_at	NM_001157
FAM38A	9780	PIEZO1	202771_at
XRCC5	7520	XRCC5	208642_s_at 208643_s_at	NM_021141 M30938
SEC24C	9632	SEC24C	202361_at	NM_004922
PMPCA	23203	PMPCA	212088_at	D21064
POLRMT	5442	POLRMT	203782_s_at 203783_x_at	NM_005035
RABEPK	10244	RABEPK	203150_at	NM_005833
SMAD6	4091	SMAD6	207069_s_at 209886_s_at 209887_at 213565_s_at	NM_005585
NMT1	4836	NMT1	201157_s_at 201158_at 201159_s_at	AF043324 NM_021079
SON	6651	SON	201085_s_at 201086_x_at 213538_at 214988_s_at	NM_003103
MAP2K5	5607	MAP2K5	204756_at 210482_x_at 211370_s_at 211371_at 216435_at 216765_at	NM_002757
SLC1A3	6507	SLC1A3	202800_at	NM_004172
BRD2	6046	BRD2	208685_x_at 208686_s_at 214911_s_at	NM_005104

## Sheet: GSEA Output
NAME	GS<br> follow link to MSigDB	GS DETAILS	SIZE	ES	NES	NOM p-val	FDR q-val	FWER p-val	RANK AT MAX	LEADING EDGE
BRCA1_OVEREXP_DN	BRCA1_OVEREXP_DN	Details ...	110	-0.563253	-2.05553	0	0.0835713	0.066	3016	tags=47%, list=15%, signal=55%
CANTHARIDIN_DN	CANTHARIDIN_DN	Details ...	50	-0.574164	-1.98454	0	0.128299	0.156	3456	tags=46%, list=17%, signal=55%
ZHAN_MULTIPLE_MYELOMA_VS_NORMAL_UP	ZHAN_MULTIPLE_MYELOMA_VS_NORMAL_UP	Details ...	62	-0.524559	-1.94301	0	0.150665	0.238	3331	tags=47%, list=16%, signal=56%
HDACI_COLON_CUR24HRS_UP	HDACI_COLON_CUR24HRS_UP	Details ...	37	-0.536569	-1.87515	0.0078125	0.151544	0.439	1762	tags=32%, list=9%, signal=35%
MOOTHA_VOXPHOS	MOOTHA_VOXPHOS	Details ...	77	-0.55048	-1.8133	0.00782779	0.154168	0.638	4598	tags=53%, list=22%, signal=68%
UVC_XPCS_8HR_UP	UVC_XPCS_8HR_UP	Details ...	57	-0.489837	-1.88404	0	0.159979	0.411	2948	tags=44%, list=14%, signal=51%
POMEROY_MD_TREATMENT_GOOD_VS_POOR_DN	POMEROY_MD_TREATMENT_GOOD_VS_POOR_DN	Details ...	24	-0.597413	-1.81434	0.00390625	0.163999	0.63	3945	tags=46%, list=19%, signal=57%
HSA05050_DENTATORUBROPALLIDOLUYSIAN_ATROPHY	HSA05050_DENTATORUBROPALLIDOLUYSIAN_ATROPHY	Details ...	15	-0.623107	-1.7949	0.00583658	0.164029	0.686	1918	tags=40%, list=9%, signal=44%
UVC_XPCS_ALL_UP	UVC_XPCS_ALL_UP	Details ...	59	-0.495875	-1.89532	0	0.165512	0.372	2948	tags=44%, list=14%, signal=51%
HSA05110_CHOLERA_INFECTION	HSA05110_CHOLERA_INFECTION	Details ...	40	-0.518911	-1.79814	0.003861	0.170602	0.68	3893	tags=50%, list=19%, signal=61%
ELECTRON_TRANSPORT_CHAIN	ELECTRON_TRANSPORT_CHAIN	Details ...	98	-0.518656	-1.81556	0.0133588	0.174775	0.623	3892	tags=44%, list=19%, signal=54%
AMINOACYL_TRNA_BIOSYNTHESIS	AMINOACYL_TRNA_BIOSYNTHESIS	Details ...	23	-0.667722	-1.82045	0.0162933	0.180692	0.609	2187	tags=48%, list=11%, signal=53%
HSA00190_OXIDATIVE_PHOSPHORYLATION	HSA00190_OXIDATIVE_PHOSPHORYLATION	Details ...	113	-0.52316	-1.8277	0.006	0.182658	0.591	3611	tags=44%, list=17%, signal=53%
HDACI_COLON_CUR48HRS_UP	HDACI_COLON_CUR48HRS_UP	Details ...	62	-0.493188	-1.83255	0.00398406	0.191299	0.579	4121	tags=48%, list=20%, signal=60%
OXIDATIVE_PHOSPHORYLATION	OXIDATIVE_PHOSPHORYLATION	Details ...	58	-0.51359	-1.77079	0.0175781	0.197228	0.752	2973	tags=40%, list=14%, signal=46%
MENSSEN_MYC_UP	MENSSEN_MYC_UP	Details ...	31	-0.703226	-1.89786	0.00390625	0.200597	0.36	1670	tags=52%, list=8%, signal=56%
FLECHNER_KIDNEY_TRANSPLANT_WELL_PBL_UP	FLECHNER_KIDNEY_TRANSPLANT_WELL_PBL_UP	Details ...	153	-0.453945	-1.83812	0	0.20321	0.565	4160	tags=44%, list=20%, signal=55%
CMV_HCMV_TIMECOURSE_14HRS_UP	CMV_HCMV_TIMECOURSE_14HRS_UP	Details ...	46	-0.435388	-1.74828	0.00199601	0.230848	0.807	3727	tags=50%, list=18%, signal=61%
TRNA_SYNTHETASES	TRNA_SYNTHETASES	Details ...	19	-0.698319	-1.73657	0.0181087	0.232959	0.821	2187	tags=53%, list=11%, signal=59%
HDACI_COLON_SUL24HRS_UP	HDACI_COLON_SUL24HRS_UP	Details ...	63	-0.513265	-1.73802	0.00984252	0.242209	0.819	3892	tags=44%, list=19%, signal=55%
ET743_RESIST_UP	ET743_RESIST_UP		17	-0.602774	-1.71632	0.0113852	0.248137	0.866	2587	tags=41%, list=13%, signal=47%
CREB_BRAIN_2WKS_UP	CREB_BRAIN_2WKS_UP		24	-0.614149	-1.71084	0.00194175	0.249313	0.875	4038	tags=50%, list=20%, signal=62%

## Sheet: Cell Line Panel BD-L Values
Cell Line	ER	PR	Her2	BRCA1	BRCA1 Deficient-like Metagene
HCC1007	+	-	-	NA	191.94
SUM44PE	+	-	-	wt/-	206.094
HCC1143	-	-	-	NA	207.256
MDAMB415	+	-	-	wt/-	208.694
SUM52PE	+	-	-	wt/-	216.987
HCC38	-	-	-	NA	219.625
MDAMB157	-	+	+	wt/-	220.253
HCC3153	-	-	-	NA	222.401
HCC1937	-	-	-	m/-	226.181
SUM225CWN	-	+	-	wt/-	226.955
BT483	+	-	+	wt/wt	227.087
BT20	-	-	+	wt/-	227.669
HBL100	-	-	+	NA	228.405
HCC70	-	+	-	NA	230.301
600MPE	+	-	-	NA	230.917
HCC202	-	-	-	NA	231.28
SUM190PT	-	-	-	wt/-	233.445
ZR7530	+	-	+	wt/-	233.779
MDAMB453	-	-	+	wt/-	235.433
MDAMB175VII	+	-	+	wt/wt	235.835
CAMA1	+	-	-	wt/wt	236.766
HS578T	-	-	-	wt/-	242.239
SUM1315MO2	-	-	-	m/-	243.47
ZR751	+	-	-	wt/wt	243.633
UACC812	+	-	-	wt/-	247.543
BT549	-	-	-	wt/-	249.51
HCC1569	-	-	-	NA	250.188
MCF7	+	-	-	wt/-	251.87
HCC1187	-	-	-	NA	252.581
T47D	+	-	-	wt/-	253.188
MDAMB436	-	+	-	m/-	253.609
MDAMB361	+	-	+	wt/-	255.415
SUM149PT	-	-	-	m/-	256.139
MDAMB468	-	-	-	wt/-	260.265
BT474	+	-	-	wt/-	261.211
AU565	-	-	-	NA	261.936
MDAMB435	-	-	-	wt/-	264.808
HCC1428	+	-	-	NA	265.375
MDAMB231	-	-	-	wt/-	267.074
ZR75B	+	+	-	NA	267.868
MDAMB134VI	+	-	-	wt/wt	267.974
HCC2185	-	-	+	NA	269.433
SKBR3	-	-	-	wt/-	277.682
HCC2157	-	-	+	NA	281.072
SUM185PE	-	-	-	wt/-	281.139
MCF12A	-	-	-	NA	285.244
MCF10A	-	-	+	NA	285.352
SUM159PT	-	-	-	wt/wt	291.603
LY2	+	-	-	NA	294.518
HCC1954	-	-	-	NA	300.045
HCC1500	-	-	-	NA	300.32

## Sheet: IPA Networks
Networks:
ID	Molecules in Network	Score	Focus Molecules	Top Diseases and Functions
1	AGPAT2,Akt,calpain,CCNE1,Cdc2,CDC25B,CHAF1A,CHD4,Cyclin A,DDX11,E2f,Fc gamma receptor,H1FX,HISTONE,Histone H1,Histone h3,KDM5C,MCM2,MTHFD1,NARS,NOLC1,Notch,POLD1,Rb,RNA polymerase II,RRP1B,SAFB,SEC24C,SF3B2,SMARCA4,SSRP1,TAF1C,TRAP1,U2AF1,XRCC5	47	23	Cellular Assembly and Organization, DNA Replication, Recombination, and Repair, Cell Cycle
2	ADRB,BRD2,CCND1,EIF3,EIF2B2,EIF3B,EIF3E,EIF4G1,EIF4H,ERK1/2,FASN,FDFT1,FGFR3,FKBP4,Growth hormone,Hat,Histone h4,HSF1,JINK1/2,LMNB2,MTORC1,N-cor,NDRG1,NfkB1-RelA,NMT1,NSDHL,p70 S6k,PEPCK,Pka catalytic subunit,Rxr,SCAP,SCRIB,SMAD6,SWI-SNF,TSH	38	19	Gene Expression, Protein Synthesis, Organismal Injury and Abnormalities
3	Actin,Alp,AMPK,ANXA11,Ap1,CCDC85B,CD3,Creb,DDT,DNTTIP2,ERK,estrogen receptor,GAL,hexokinase,HK1,IL1,Interferon alpha,NUP214,p85 (pik3r),PDGF BB,RAE1,RARS,RELA,Rock,RXRA,SF3A3,SLC29A1,SNRNP70,SNRPA1,SOX4,STAT5a/b,TCR,Tnf (family),Vdac,VDAC1	33	17	Organ Morphology, Cancer, Cell Morphology
4	ALG3,ANXA3,BMS1,CLIP4,DDX10,DMRT2,EMG1,FARSA,FARSB,GORAB,KDELR1,KDELR2,MANF,MLEC,MRPS12,PIEZO1,PUS1,PWP2,RAB9A,RABEPK,RPIA,SLC7A5,SON,SRSF11,STK16,THAP11,TMEM98,UBAP2L,UBC,USP32,USP36,USP42,VTA1,YEATS2,ZP3	30	16	Cellular Assembly and Organization, Cell-To-Cell Signaling and Interaction, Reproductive System Development and Function
5	26s Proteasome,ATIC,BCR (complex),BOP1,Calcineurin protein(s),caspase,CDC37,DHCR24,DNAJC7,DUSP1,EZR,GTF3C2,HCFC1,Hdac,HSP,Hsp27,Hsp70,Hsp90,HSP90B1,IgG,Igm,IL12 (complex),Immunoglobulin,LDL,MAP2K5,Mek,Nfat (family),NFkB (complex),PDCD11,PKN1,PPAT,PSMD1,Tgf beta,Tlr,Ubiquitin	25	15	Cancer, Organismal Injury and Abnormalities, Renal and Urological Disease
6	AP3D1,CAD,Cg,CILP,Ck2,CKAP4,CLTA,CTPS1,Dusp21,DUSP27,FSH,Gsk3,Insulin,Integrin,Jnk,Lh,Mapk,P38 MAPK,PGAM4,PHKG2,phosphatase,PI3K (complex),Pka,Pkc(s),PP2D1,PPAPDC3,PPM1F,Ppp1cc2,PRKACA,Ptpn15,Ras,Ras homolog,SLC1A3,TCOF1,Vegf	16	10	Nervous System Development and Function, Tissue Morphology, Developmental Disorder
7	AK7,AK9,ARHGAP25,BYSL,CD1E,CHI3L2,EFR3A,EXOG,GCSH,Gm5451,Gm6749,GPR126,GPR176,LRRN1,METTL13,MRPS33,MYC,NLRC3,NME3,NSG1,PLEK2,PMPCA,POLG,POLRMT,RABL2B,RASSF7,Scamp5,SKIV2L,SYNGR3,TMEM115,TNF,UBC,UTP11L,YRDC,ZNF330	12	8	Cell Cycle, Cell Morphology, Gene Expression
8	DANCR,NKX2-3	2	1	Digestive System Development and Function, Organ Development, Lymphoid Tissue Structure and Development

## Sheet: IPA bio Functions
bio Functions:
Category	Diseases or Functions Annotation	p-Value	Molecules	# Molecules
Cellular Growth and Proliferation	proliferation of cells	4.88e-10	ANXA11,ATIC,BOP1,BRD2,BYSL,CCDC85B,CCND1,CCNE1,CDC25B,CDC37,CHD4,DDX11,DHCR24,DUSP1,EIF2B2,EIF3B,EIF3E,EIF4G1,EZR,FASN,FDFT1,FGFR3,FKBP4,GAL,HK1,HSF1,HSP90B1,LMNB2,MANF,MAP2K5,MCM2,MTHFD1,NDRG1,NME3,NOLC1,NUP214,PKN1,POLG,PPAT,PRKACA,RAE1,RELA,RXRA,SAFB,SCRIB,SF3A3,SF3B2,SLC1A3,SLC29A1,SLC7A5,SMAD6,SMARCA4,SOX4,TCOF1,TRAP1,VDAC1,XRCC5	57
Cell Cycle	cell cycle progression	3.87e-08	BOP1,CCND1,CCNE1,CDC25B,CDC37,CHAF1A,DDX11,DUSP1,EIF3E,EZR,FASN,GAL,HCFC1,HSF1,MCM2,NOLC1,NUP214,POLD1,PRKACA,RAE1,RELA,SAFB,SCRIB,SMARCA4,SSRP1	25
Cell Death and Survival	cell death	3.2e-07	AGPAT2,ANXA11,BRD2,CCND1,CCNE1,CDC25B,CDC37,DDX11,DHCR24,DUSP1,EIF3B,EIF4G1,EMG1,EZR,FASN,FDFT1,FGFR3,FKBP4,GAL,HK1,HSF1,HSP90B1,MANF,MAP2K5,MCM2,NDRG1,NME3,NOLC1,PDCD11,PKN1,PPAT,PPM1F,PRKACA,RAE1,RELA,RXRA,SAFB,SCRIB,SLC1A3,SLC29A1,SMAD6,SMARCA4,SON,SOX4,SSRP1,TCOF1,TRAP1,VDAC1,XRCC5	49
Cell Death and Survival	apoptosis	4.09e-07	AGPAT2,ANXA11,CCND1,CCNE1,CDC25B,CDC37,DDX11,DHCR24,DUSP1,EIF3B,EIF4G1,EZR,FASN,FGFR3,FKBP4,GAL,HK1,HSF1,HSP90B1,MAP2K5,MCM2,NDRG1,NME3,NOLC1,PDCD11,PKN1,PPM1F,PRKACA,RELA,RXRA,SAFB,SCRIB,SLC1A3,SMAD6,SMARCA4,SON,SOX4,SSRP1,TCOF1,TRAP1,VDAC1,XRCC5	42
Gene Expression	expression of RNA	7.35e-07	BRD2,CCDC85B,CCND1,CCNE1,CDC25B,CHAF1A,CHD4,DUSP1,EIF2B2,EIF3B,EIF3E,EIF4G1,EIF4H,FGFR3,GTF3C2,HCFC1,HSF1,KDM5C,MAP2K5,NOLC1,PDCD11,PKN1,POLRMT,PRKACA,RAE1,RELA,RXRA,SAFB,SCAP,SMAD6,SMARCA4,SOX4,SSRP1,TAF1C,XRCC5	35
Cellular Assembly and Organization	formation of nucleosomes	1.88e-06	BRD2,CHAF1A,MCM2,SMARCA4	4
DNA Replication, Recombination, and Repair	formation of nucleosomes	1.88e-06	BRD2,CHAF1A,MCM2,SMARCA4	4
Gene Expression	initiation of translation of mRNA	8.6e-06	EIF2B2,EIF3B,EIF3E,EIF4G1,EIF4H	5
Protein Synthesis	initiation of translation of mRNA	8.6e-06	EIF2B2,EIF3B,EIF3E,EIF4G1,EIF4H	5
Gene Expression	transcription of RNA	9.54e-06	BRD2,CCDC85B,CCND1,CCNE1,CDC25B,CHAF1A,CHD4,DUSP1,FGFR3,GTF3C2,HCFC1,HSF1,KDM5C,MAP2K5,NOLC1,PDCD11,PKN1,POLRMT,PRKACA,RAE1,RELA,RXRA,SAFB,SCAP,SMAD6,SMARCA4,SOX4,SSRP1,TAF1C,XRCC5	30
RNA Post-Transcriptional Modification	processing of RNA	1.05e-05	BOP1,HCFC1,NOLC1,SAFB,SF3A3,SF3B2,SNRNP70,SON,SRSF11,U2AF1	10
Cancer	lymphohematopoietic cancer	1.45e-05	ANXA11,ATIC,BRD2,CAD,CCND1,CHAF1A,DDX10,DDX11,FASN,FDFT1,FGFR3,HSP90B1,NUP214,POLD1,POLRMT,PPAT,PSMD1,RELA,RXRA,SMAD6,SMARCA4,SOX4,U2AF1,XRCC5	24
Protein Synthesis	initiation of translation of protein	1.54e-05	EIF2B2,EIF3B,EIF3E,EIF4G1,EIF4H	5
Cell Death and Survival	cell death of tumor cell lines	1.87e-05	AGPAT2,CCND1,CCNE1,DHCR24,DUSP1,EMG1,EZR,FASN,FDFT1,FGFR3,GAL,HK1,HSF1,MAP2K5,NDRG1,PPAT,PRKACA,RELA,RXRA,SLC29A1,SMAD6,SOX4,SSRP1,TRAP1,VDAC1,XRCC5	26
Cancer	carcinoma in lung	2.28e-05	ATIC,BMS1,DDX11,EIF3E,EZR,FASN,FDFT1,FGFR3,GAL,HSP90B1,MCM2,MLEC,RXRA,SCRIB,SLC7A5,U2AF1	16
Respiratory Disease	carcinoma in lung	2.28e-05	ATIC,BMS1,DDX11,EIF3E,EZR,FASN,FDFT1,FGFR3,GAL,HSP90B1,MCM2,MLEC,RXRA,SCRIB,SLC7A5,U2AF1	16
Gene Expression	transactivation	2.46e-05	BRD2,CCND1,CCNE1,CHD4,FKBP4,HCFC1,HSF1,NOLC1,PKN1,PRKACA,RELA,RXRA,SMAD6,SMARCA4,XRCC5	15
Cell Death and Survival	necrosis	2.84e-05	AGPAT2,BRD2,CCND1,CCNE1,CDC25B,CDC37,DHCR24,DUSP1,EIF3B,EMG1,EZR,FASN,FDFT1,FGFR3,FKBP4,GAL,HK1,HSF1,MANF,MAP2K5,MCM2,NDRG1,NOLC1,PKN1,PPAT,PRKACA,RELA,RXRA,SLC1A3,SLC29A1,SMAD6,SMARCA4,SOX4,SSRP1,TRAP1,VDAC1,XRCC5	37
RNA Post-Transcriptional Modification	processing of mRNA	2.91e-05	HCFC1,SAFB,SF3A3,SF3B2,SNRNP70,SRSF11,U2AF1	7
Infectious Disease	replication of virus	3.78e-05	CAD,FASN,HSF1,MAP2K5,NUP214,PRKACA,RABEPK,RAE1,RELA,RXRA,SAFB,SNRNP70,SON,SSRP1	14
Gene Expression	transactivation of RNA	4.8e-05	BRD2,CCND1,CCNE1,CHD4,HCFC1,HSF1,NOLC1,PKN1,PRKACA,RELA,RXRA,SMAD6,SMARCA4,XRCC5	14
Cell Cycle	arrest in G1 phase of bone cancer cell lines	5.57e-05	CCND1,CCNE1,CDC25B,DUSP1	4
Cell Cycle	arrest in cell cycle progression	5.94e-05	BOP1,CCND1,CCNE1,CDC25B,FASN,GAL,HSF1,POLD1,SMARCA4,SSRP1	10
Infectious Disease	Viral Infection	6.53e-05	AP3D1,CAD,CHAF1A,CLTA,DDX10,DUSP1,FASN,HSF1,MAP2K5,MRPS12,NMT1,NUP214,POLD1,POLG,PRKACA,PWP2,RABEPK,RAE1,RELA,RXRA,SAFB,SF3B2,SNRNP70,SNRPA1,SON,SOX4,SSRP1	27
Cell Death and Survival	apoptosis of tumor cell lines	7.63e-05	AGPAT2,CCND1,CCNE1,DHCR24,DUSP1,EZR,FASN,FGFR3,GAL,HSF1,MAP2K5,NDRG1,PRKACA,RELA,RXRA,SMAD6,SOX4,SSRP1,TRAP1,VDAC1,XRCC5	21
Cancer	hematological neoplasia	7.81e-05	ANXA11,BRD2,CAD,CCND1,CHAF1A,DDX10,DDX11,FASN,FDFT1,FGFR3,NUP214,POLD1,POLRMT,PPAT,PSMD1,RELA,RXRA,SMAD6,SMARCA4,SOX4,U2AF1,XRCC5	22
Hematological Disease	hematological neoplasia	7.81e-05	ANXA11,BRD2,CAD,CCND1,CHAF1A,DDX10,DDX11,FASN,FDFT1,FGFR3,NUP214,POLD1,POLRMT,PPAT,PSMD1,RELA,RXRA,SMAD6,SMARCA4,SOX4,U2AF1,XRCC5	22
Neurological Disease	hypomyelination of sciatic nerve	0.000101	CHD4,FDFT1	2
Cancer	transformation of mammary gland	0.000101	CCND1,CDC37	2
Organ Morphology	transformation of mammary gland	0.000101	CCND1,CDC37	2
Cell Cycle	cell cycle progression of tumor cell lines	0.000121	CCND1,CCNE1,CDC25B,DUSP1,GAL,POLD1,RELA,SMARCA4	8
Cell Death and Survival	cell viability of breast cell lines	0.000123	CHD4,DUSP1,EIF4G1	3
Reproductive System Development and Function	cell viability of breast cell lines	0.000123	CHD4,DUSP1,EIF4G1	3
Neurological Disease	neurodegeneration of nerves	0.000123	MANF,NDRG1,SLC1A3	3
Tissue Morphology	neurodegeneration of nerves	0.000123	MANF,NDRG1,SLC1A3	3
Developmental Disorder	Growth Failure	0.000138	CCND1,CCNE1,DDX11,FDFT1,FGFR3,FKBP4,HSF1,POLG,PRKACA,RXRA,SKIV2L,TCOF1,VDAC1,XRCC5	14
Cancer	non-small cell lung cancer	0.000145	ATIC,FASN,FDFT1,FGFR3,HSP90B1,MCM2,RXRA,SLC7A5	8
Respiratory Disease	non-small cell lung cancer	0.000145	ATIC,FASN,FDFT1,FGFR3,HSP90B1,MCM2,RXRA,SLC7A5	8
Cancer	B-cell non-Hodgkin's disease	0.000147	BRD2,CAD,CCND1,DDX10,POLD1,PSMD1,RXRA,SMARCA4,XRCC5	9
Hematological Disease	B-cell non-Hodgkin's disease	0.000147	BRD2,CAD,CCND1,DDX10,POLD1,PSMD1,RXRA,SMARCA4,XRCC5	9
Immunological Disease	B-cell non-Hodgkin's disease	0.000147	BRD2,CAD,CCND1,DDX10,POLD1,PSMD1,RXRA,SMARCA4,XRCC5	9
Cancer	type M3 acute myeloid leukemia	0.000148	CCND1,POLD1,RXRA	3
Hematological Disease	type M3 acute myeloid leukemia	0.000148	CCND1,POLD1,RXRA	3
Infectious Disease	replication of Influenza A virus	0.000161	CAD,MAP2K5,NUP214,PRKACA,RAE1,RELA,SAFB,SNRNP70,SON	9
Cancer	myeloid leukemia	0.000174	CCND1,DDX11,NUP214,POLD1,PPAT,RXRA,SOX4,U2AF1	8
Hematological Disease	myeloid leukemia	0.000174	CCND1,DDX11,NUP214,POLD1,PPAT,RXRA,SOX4,U2AF1	8
Cell Cycle	cell cycle progression of brain cancer cell lines	0.000174	CCND1,CCNE1,RELA	3
Cell Cycle	interphase	0.00019	BOP1,CCND1,CCNE1,CDC25B,CHAF1A,DDX11,DUSP1,EIF3E,FASN,POLD1,RELA,RXRA,SMARCA4,XRCC5	14
Tissue Morphology	abnormal morphology of disorganized dorsal root ganglion	0.000201	PRKACA,TCOF1	2
Nervous System Development and Function	abnormal morphology of disorganized dorsal root ganglion	0.000201	PRKACA,TCOF1	2
Cell Cycle	entry into cell cycle progression of fibroblast cell lines	0.000201	CCND1,CCNE1	2
Connective Tissue Development and Function	entry into cell cycle progression of fibroblast cell lines	0.000201	CCND1,CCNE1	2
Cancer	hematologic cancer	0.000228	ANXA11,CCND1,CHAF1A,DDX11,FASN,FDFT1,FGFR3,NUP214,POLD1,POLRMT,PPAT,PSMD1,RELA,RXRA,SMAD6,SOX4,U2AF1	17
Hematological Disease	hematologic cancer	0.000228	ANXA11,CCND1,CHAF1A,DDX11,FASN,FDFT1,FGFR3,NUP214,POLD1,POLRMT,PPAT,PSMD1,RELA,RXRA,SMAD6,SOX4,U2AF1	17
Infectious Disease	replication of RNA virus	0.000237	CAD,FASN,HSF1,MAP2K5,NUP214,PRKACA,RABEPK,RAE1,RELA,SAFB,SNRNP70,SON	12
Cell Cycle	G2 phase	0.00024	CCND1,CCNE1,CDC25B,DDX11,EIF3E,FASN,RELA,SMARCA4	8
Cell Cycle	G2/M phase	0.000251	CCND1,CCNE1,CDC25B,DDX11,EIF3E,RELA,SMARCA4	7
Cancer	diffuse B-cell lymphoma	0.000281	BRD2,CAD,CCND1,DDX10,POLD1,PSMD1,SMARCA4	7
Hematological Disease	diffuse B-cell lymphoma	0.000281	BRD2,CAD,CCND1,DDX10,POLD1,PSMD1,SMARCA4	7
Immunological Disease	diffuse B-cell lymphoma	0.000281	BRD2,CAD,CCND1,DDX10,POLD1,PSMD1,SMARCA4	7
Developmental Disorder	congenital anomaly of skeletal bone	0.00029	EMG1,FGFR3,LMNB2,MTHFD1,PRKACA,SCAP,SKIV2L,SMARCA4,TCOF1	9
Connective Tissue Disorders	congenital anomaly of skeletal bone	0.00029	EMG1,FGFR3,LMNB2,MTHFD1,PRKACA,SCAP,SKIV2L,SMARCA4,TCOF1	9
Skeletal and Muscular Disorders	congenital anomaly of skeletal bone	0.00029	EMG1,FGFR3,LMNB2,MTHFD1,PRKACA,SCAP,SKIV2L,SMARCA4,TCOF1	9
Cancer	acute myeloid leukemia	0.000305	CCND1,DDX11,NUP214,POLD1,PPAT,RXRA,U2AF1	7
Hematological Disease	acute myeloid leukemia	0.000305	CCND1,DDX11,NUP214,POLD1,PPAT,RXRA,U2AF1	7
Cellular Growth and Proliferation	arrest in growth of cells	0.000305	CCND1,CCNE1,CDC37,FASN,FGFR3,SMAD6,SMARCA4	7
Cell Death and Survival	cell survival	0.000332	BRD2,CCND1,CHD4,DUSP1,EIF3E,EIF4G1,EZR,FGFR3,HSP90B1,MAP2K5,NDRG1,PPAT,PRKACA,RELA,RXRA,SLC1A3,SMAD6,SMARCA4,SNRPA1,SOX4,VDAC1,XRCC5	22
Nervous System Development and Function	delay in myelination	0.000333	CHD4,FGFR3	2
Organismal Injury and Abnormalities	formation of cartilage nodule	0.000333	FGFR3,SMAD6	2
Gene Expression	expression of mRNA	0.000379	EIF2B2,EIF3B,EIF3E,EIF4G1,EIF4H,PKN1,RXRA	7
Cell Cycle	G2/M phase transition	0.000407	CCND1,CCNE1,CDC25B,DDX11,RELA	5
Nervous System Development and Function	sensory system development	0.000443	FGFR3,GAL,HSF1,RXRA,SLC1A3	5
Connective Tissue Disorders	lipodystrophy	0.000454	AGPAT2,LMNB2,POLD1	3
Metabolic Disease	lipodystrophy	0.000454	AGPAT2,LMNB2,POLD1	3
Developmental Disorder	craniofacial abnormality	0.000463	EMG1,FGFR3,LMNB2,PRKACA,SCAP,SKIV2L,SMARCA4,TCOF1	8
Connective Tissue Disorders	craniofacial abnormality	0.000463	EMG1,FGFR3,LMNB2,PRKACA,SCAP,SKIV2L,SMARCA4,TCOF1	8
Skeletal and Muscular Disorders	craniofacial abnormality	0.000463	EMG1,FGFR3,LMNB2,PRKACA,SCAP,SKIV2L,SMARCA4,TCOF1	8
Cell Cycle	arrest in interphase	0.000481	BOP1,CCND1,CCNE1,CDC25B,CHAF1A,DUSP1,FASN,RELA,RXRA,SMARCA4	10
DNA Replication, Recombination, and Repair	synthesis of DNA	0.000489	CCND1,CCNE1,DUSP1,MAP2K5,POLD1,POLG,PPAT,PRKACA,SLC29A1,SMARCA4	10
Cell Cycle	M phase of oocytes	0.000497	CDC25B,HSF1	2
Cell Cycle	cell cycle progression of lung cancer cell lines	0.000509	DUSP1,POLD1,SMARCA4	3
Cellular Growth and Proliferation	proliferation of tumor cells	0.000551	BRD2,CCND1,CCNE1,CDC25B,DUSP1,EZR,FASN,HSF1,MAP2K5,NDRG1,PRKACA,RELA,RXRA,SCRIB,XRCC5	15
Cancer	proliferation of tumor cells	0.000551	BRD2,CCND1,CCNE1,CDC25B,DUSP1,EZR,FASN,HSF1,MAP2K5,NDRG1,PRKACA,RELA,RXRA,SCRIB,XRCC5	15
Cellular Development	proliferation of tumor cells	0.000551	BRD2,CCND1,CCNE1,CDC25B,DUSP1,EZR,FASN,HSF1,MAP2K5,NDRG1,PRKACA,RELA,RXRA,SCRIB,XRCC5	15
Tumor Morphology	proliferation of tumor cells	0.000551	BRD2,CCND1,CCNE1,CDC25B,DUSP1,EZR,FASN,HSF1,MAP2K5,NDRG1,PRKACA,RELA,RXRA,SCRIB,XRCC5	15
Cellular Development	differentiation of heart cells	0.000562	CCND1,RXRA,SMAD6,SMARCA4	4
Neurological Disease	microcephaly	0.000562	EMG1,LMNB2,SCAP,TCOF1	4
Developmental Disorder	microcephaly	0.000562	EMG1,LMNB2,SCAP,TCOF1	4
Connective Tissue Disorders	microcephaly	0.000562	EMG1,LMNB2,SCAP,TCOF1	4
Skeletal and Muscular Disorders	microcephaly	0.000562	EMG1,LMNB2,SCAP,TCOF1	4
Organismal Injury and Abnormalities	microcephaly	0.000562	EMG1,LMNB2,SCAP,TCOF1	4
Infectious Disease	infection of embryonic cell lines	0.000595	CAD,CHAF1A,CLTA,MRPS12,NUP214,RELA,SF3B2,SNRPA1	8
Organismal Injury and Abnormalities	infection of embryonic cell lines	0.000595	CAD,CHAF1A,CLTA,MRPS12,NUP214,RELA,SF3B2,SNRPA1	8
Infectious Disease	infection of epithelial cell lines	0.000595	CAD,CHAF1A,CLTA,MRPS12,NUP214,RELA,SF3B2,SNRPA1	8
Organ Morphology	abnormal morphology of seminal vesicle	0.00063	FKBP4,GAL,SAFB	3
Reproductive System Development and Function	abnormal morphology of seminal vesicle	0.00063	FKBP4,GAL,SAFB	3
Cell Death and Survival	cell viability of kidney cell lines	0.000668	EZR,HSP90B1,RELA,VDAC1	4
Renal and Urological System Development and Function	cell viability of kidney cell lines	0.000668	EZR,HSP90B1,RELA,VDAC1	4
Developmental Disorder	craniofacial dysostosis	0.000694	FGFR3,TCOF1	2
Connective Tissue Disorders	craniofacial dysostosis	0.000694	FGFR3,TCOF1	2
Skeletal and Muscular Disorders	craniofacial dysostosis	0.000694	FGFR3,TCOF1	2
Hereditary Disorder	craniofacial dysostosis	0.000694	FGFR3,TCOF1	2
Infectious Disease	herpes zoster	0.000694	POLD1,POLG	2
Dermatological Diseases and Conditions	herpes zoster	0.000694	POLD1,POLG	2
Cell Death and Survival	cell viability	0.000747	BRD2,CCND1,CHD4,DUSP1,EIF3E,EIF4G1,EZR,FGFR3,HSP90B1,MAP2K5,NDRG1,PPAT,PRKACA,RELA,RXRA,SLC1A3,SMARCA4,SNRPA1,VDAC1,XRCC5	20
Infectious Disease	infection of kidney cell lines	0.000755	CAD,CHAF1A,CLTA,MRPS12,NUP214,RELA,SF3B2,SNRPA1	8
Renal and Urological Disease	infection of kidney cell lines	0.000755	CAD,CHAF1A,CLTA,MRPS12,NUP214,RELA,SF3B2,SNRPA1	8
Cellular Growth and Proliferation	proliferation of connective tissue cells	0.000826	ATIC,CCND1,CCNE1,DUSP1,FGFR3,NDRG1,PPAT,RELA,RXRA,SAFB,SMAD6,SMARCA4	12
Cancer	uterine tumor	0.000857	AGPAT2,ATIC,CCNE1,CHD4,DNTTIP2,FGFR3,GAL,HSP90B1,MCM2,NDRG1,RELA,RXRA,SLC7A5,SOX4	14
Tissue Morphology	quantity of sensory neurons	0.000873	FGFR3,GAL,HSF1,SLC1A3	4
Nervous System Development and Function	quantity of sensory neurons	0.000873	FGFR3,GAL,HSF1,SLC1A3	4
Lipid Metabolism	conversion of cholesterol	0.000922	DHCR24,RXRA	2
Small Molecule Biochemistry	conversion of cholesterol	0.000922	DHCR24,RXRA	2
Cellular Assembly and Organization	separation of sister chromatids	0.000922	DDX11,RAE1	2
Cell Morphology	cell flattening	0.00101	CCNE1,EZR,SMARCA4	3
Organismal Survival	organismal death	0.00106	AGPAT2,BRD2,CCND1,CCNE1,CHAF1A,DDX11,DUSP1,FASN,FDFT1,FGFR3,FKBP4,HSF1,HSP90B1,LMNB2,MAP2K5,MCM2,NDRG1,POLD1,PRKACA,RAE1,RELA,RXRA,SAFB,SCRIB,SLC1A3,SMARCA4,SOX4,SSRP1,TCOF1,VDAC1,XRCC5	31
Neurological Disease	X-linked mental retardation	0.00112	HCFC1,KDM5C,NSDHL,SLC1A3	4
Developmental Disorder	X-linked mental retardation	0.00112	HCFC1,KDM5C,NSDHL,SLC1A3	4
Hereditary Disorder	X-linked mental retardation	0.00112	HCFC1,KDM5C,NSDHL,SLC1A3	4
Cell Cycle	arrest in cell cycle progression of tumor cell lines	0.00113	CCND1,CDC25B,GAL,POLD1,SMARCA4	5
Neurological Disease	Charcot-Marie-Tooth disease type 4	0.00118	HK1,NDRG1	2
Skeletal and Muscular Disorders	Charcot-Marie-Tooth disease type 4	0.00118	HK1,NDRG1	2
Organismal Injury and Abnormalities	Charcot-Marie-Tooth disease type 4	0.00118	HK1,NDRG1	2
Hereditary Disorder	Charcot-Marie-Tooth disease type 4	0.00118	HK1,NDRG1	2
Cell Morphology	size of hepatocytes	0.00118	CCND1,RXRA	2
Hepatic System Development and Function	size of hepatocytes	0.00118	CCND1,RXRA	2
Cell Cycle	arrest in G1 phase	0.00122	BOP1,CCND1,CCNE1,CDC25B,DUSP1,FASN,RELA	7
Cancer	diffuse small-cell lymphoma	0.00129	CCND1,POLD1,PSMD1,SMARCA4	4
Hematological Disease	diffuse small-cell lymphoma	0.00129	CCND1,POLD1,PSMD1,SMARCA4	4
Immunological Disease	diffuse small-cell lymphoma	0.00129	CCND1,POLD1,PSMD1,SMARCA4	4
Cell Cycle	arrest in interphase of fibroblasts	0.0013	CCND1,RELA,SMARCA4	3
Cell Cycle	initiation of interphase	0.0014	CCND1,CCNE1,CDC25B	3
Cell Cycle	meiosis I of female germ cells	0.00147	CDC25B,HSF1	2
Reproductive System Development and Function	meiosis I of female germ cells	0.00147	CDC25B,HSF1	2
Small Molecule Biochemistry	metabolism of L-tetrahydrofolic acid	0.00147	ATIC,MTHFD1	2
Amino Acid Metabolism	metabolism of L-tetrahydrofolic acid	0.00147	ATIC,MTHFD1	2
Vitamin and Mineral Metabolism	metabolism of L-tetrahydrofolic acid	0.00147	ATIC,MTHFD1	2
Cell Cycle	M phase of tumor cell lines	0.00175	CCNE1,CDC25B,EIF3E,SSRP1	4
Cancer	sarcoma	0.00175	AGPAT2,FDFT1,FGFR3,HSP90B1,PRKACA,RELA,RXRA,XRCC5	8
Cell Cycle	cell cycle progression of hepatocytes	0.00179	CCND1,CCNE1	2
Hepatic System Development and Function	cell cycle progression of hepatocytes	0.00179	CCND1,CCNE1	2
Connective Tissue Disorders	osteopenia	0.00201	FDFT1,SMAD6,XRCC5	3
Skeletal and Muscular Disorders	osteopenia	0.00201	FDFT1,SMAD6,XRCC5	3
Cellular Response to Therapeutics	radiosensitivity of cells	0.00201	CCND1,CDC25B,XRCC5	3
Infectious Disease	HIV infection	0.00204	CAD,CHAF1A,CLTA,DDX10,MRPS12,NMT1,NUP214,POLG,RABEPK,RELA,RXRA,SF3B2,SNRPA1	13
Infectious Disease	infection by HIV-1	0.00208	CAD,CHAF1A,CLTA,DDX10,MRPS12,NMT1,NUP214,POLG,RABEPK,RELA,SF3B2,SNRPA1	12
Cellular Compromise	stress response of cervical cancer cell lines	0.00214	HSF1,HSP90B1	2
Cancer	genital tumor	0.00217	AGPAT2,ATIC,CAD,CCND1,CDC25B,DHCR24,DUSP1,FASN,FDFT1,FGFR3,HSP90B1,MCM2,PPAT,SSRP1,U2AF1,XRCC5	16
Organismal Injury and Abnormalities	genital tumor	0.00217	AGPAT2,ATIC,CAD,CCND1,CDC25B,DHCR24,DUSP1,FASN,FDFT1,FGFR3,HSP90B1,MCM2,PPAT,SSRP1,U2AF1,XRCC5	16
Reproductive System Disease	genital tumor	0.00217	AGPAT2,ATIC,CAD,CCND1,CDC25B,DHCR24,DUSP1,FASN,FDFT1,FGFR3,HSP90B1,MCM2,PPAT,SSRP1,U2AF1,XRCC5	16
Cancer	malignant lymphocytic neoplasm	0.00217	BRD2,CAD,CCND1,DDX10,HSP90B1,POLD1,PSMD1,RELA,RXRA,SMARCA4,XRCC5	11
Cell Cycle	M phase	0.00219	CCNE1,CDC25B,EIF3E,HSF1,SSRP1,XRCC5	6
Cellular Growth and Proliferation	proliferation of epithelial cell lines	0.00234	BOP1,CCND1,EIF3E,POLG,RXRA,VDAC1	6
Cellular Development	proliferation of epithelial cell lines	0.00234	BOP1,CCND1,EIF3E,POLG,RXRA,VDAC1	6
Hair and Skin Development and Function	proliferation of epithelial cell lines	0.00234	BOP1,CCND1,EIF3E,POLG,RXRA,VDAC1	6
Protein Synthesis	synthesis of protein	0.00243	CCND1,EIF2B2,EIF3B,EIF3E,EIF4G1,EIF4H,PPAT,SNRNP70,SOX4	9
Cell Cycle	entry into cell cycle progression	0.00244	CCND1,CCNE1,DUSP1	3
Cell Cycle	arrest in cell cycle progression of cervical cancer cell lines	0.00252	CDC25B,SMARCA4	2
Cell Cycle	arrest in cell cycle progression of lung cancer cell lines	0.00252	POLD1,SMARCA4	2
Nervous System Development and Function	morphogenesis of neurons	0.00252	EZR,SLC1A3	2
Cellular Development	morphogenesis of neurons	0.00252	EZR,SLC1A3	2
Cell Morphology	morphogenesis of neurons	0.00252	EZR,SLC1A3	2
Tissue Development	morphogenesis of neurons	0.00252	EZR,SLC1A3	2
DNA Replication, Recombination, and Repair	replication of genomic DNA	0.00252	CCNE1,POLG	2
Cell Cycle	mitosis of tumor cell lines	0.00259	CCNE1,CDC25B,EIF3E,PRKACA	4
Developmental Disorder	hypoplasia of bone	0.00259	POLD1,SOX4,TCOF1	3
Connective Tissue Disorders	hypoplasia of bone	0.00259	POLD1,SOX4,TCOF1	3
Skeletal and Muscular Disorders	hypoplasia of bone	0.00259	POLD1,SOX4,TCOF1	3
Cell Cycle	arrest in G1 phase of tumor cell lines	0.0026	CCND1,CCNE1,CDC25B,DUSP1,FASN	5
Cell Death and Survival	apoptosis of tumor cells	0.00266	CDC25B,FASN,MAP2K5,MCM2,NDRG1,NOLC1,RELA	7
Tumor Morphology	apoptosis of tumor cells	0.00266	CDC25B,FASN,MAP2K5,MCM2,NDRG1,NOLC1,RELA	7
Developmental Disorder	malformation	0.00266	EMG1,LMNB2,PRKACA,RXRA,SCAP,SMARCA4,TCOF1	7
Neurological Disease	neural tube defect	0.00274	MTHFD1,PRKACA,SCRIB,SMARCA4,TCOF1	5
Developmental Disorder	neural tube defect	0.00274	MTHFD1,PRKACA,SCRIB,SMARCA4,TCOF1	5
Cancer	leiomyomatosis	0.00289	DNTTIP2,DUSP1,FGFR3,NDRG1,RELA,RXRA,SOX4	7
Developmental Disorder	double outlet right ventricle	0.00292	CCNE1,RXRA,SOX4	3
Hereditary Disorder	double outlet right ventricle	0.00292	CCNE1,RXRA,SOX4	3
Cardiovascular Disease	double outlet right ventricle	0.00292	CCNE1,RXRA,SOX4	3
Respiratory System Development and Function	respiratory quotient	0.00292	AGPAT2,DUSP1,FASN	3
Cell Morphology	cell flattening of tumor cell lines	0.00293	CCNE1,SMARCA4	2
Hematological Disease	congenital hemolytic anemia	0.00293	HK1,PIEZO1	2
Developmental Disorder	congenital hemolytic anemia	0.00293	HK1,PIEZO1	2
Cancer	hereditary gingival fibromatosis	0.00293	CCND1,CCNE1	2
Connective Tissue Disorders	hereditary gingival fibromatosis	0.00293	CCND1,CCNE1	2
Skeletal and Muscular Disorders	hereditary gingival fibromatosis	0.00293	CCND1,CCNE1	2
Hereditary Disorder	hereditary gingival fibromatosis	0.00293	CCND1,CCNE1	2
Gastrointestinal Disease	hereditary gingival fibromatosis	0.00293	CCND1,CCNE1	2
Lipid Metabolism	metabolism of cholesterol	0.00299	DHCR24,FDFT1,NSDHL,SCAP	4
Small Molecule Biochemistry	metabolism of cholesterol	0.00299	DHCR24,FDFT1,NSDHL,SCAP	4
Vitamin and Mineral Metabolism	metabolism of cholesterol	0.00299	DHCR24,FDFT1,NSDHL,SCAP	4
Cancer	pelvic cancer	0.00309	AGPAT2,ATIC,CAD,CCND1,CCNE1,CDC25B,CHD4,DHCR24,DUSP1,FASN,FDFT1,FGFR3,GAL,HSP90B1,MCM2,PPAT,SLC7A5,SSRP1,U2AF1	19
Cancer	renal cancer	0.0031	FDFT1,FGFR3,HSF1,MCM2,NUP214,RELA,SMARCA4	7
Organismal Injury and Abnormalities	renal cancer	0.0031	FDFT1,FGFR3,HSF1,MCM2,NUP214,RELA,SMARCA4	7
Renal and Urological Disease	renal cancer	0.0031	FDFT1,FGFR3,HSF1,MCM2,NUP214,RELA,SMARCA4	7
Organ Development	renal cancer	0.0031	FDFT1,FGFR3,HSF1,MCM2,NUP214,RELA,SMARCA4	7
Cell Death and Survival	cell death of lung cancer cell lines	0.00319	DUSP1,HK1,HSF1,RELA,SSRP1,TRAP1	6
Organismal Development	arrest in growth of organism	0.0032	CHAF1A,DDX11,HSP90B1,SMARCA4,SOX4	5
Tissue Morphology	abnormal morphology of dorsal root ganglion	0.00327	GAL,PRKACA,TCOF1	3
Nervous System Development and Function	abnormal morphology of dorsal root ganglion	0.00327	GAL,PRKACA,TCOF1	3
Small Molecule Biochemistry	metabolism of amino acid analogs	0.00327	ATIC,MTHFD1,SLC1A3	3
Amino Acid Metabolism	metabolism of amino acid analogs	0.00327	ATIC,MTHFD1,SLC1A3	3
Cancer	Cancer	0.00332	AGPAT2,ANXA11,ATIC,BMS1,BRD2,BYSL,CAD,CCND1,CCNE1,CDC25B,CHAF1A,CHD4,DDX10,DDX11,DHCR24,DNAJC7,DUSP1,EIF2B2,EIF3B,EIF3E,EIF4G1,EIF4H,EZR,FARSA,FASN,FDFT1,FGFR3,GAL,GTF3C2,HK1,HSF1,HSP90B1,KDM5C,MANF,MCM2,MLEC,NDRG1,NMT1,NUP214,PDCD11,PIEZO1,PKN1,POLD1,POLG,POLRMT,PPAT,PRKACA,PSMD1,RAE1,RELA,RXRA,SAFB,SCRIB,SEC24C,SF3B2,SLC1A3,SLC29A1,SLC7A5,SMAD6,SMARCA4,SON,SOX4,SSRP1,TAF1C,TCOF1,TRAP1,U2AF1,UBA…	69
Cell Cycle	morphology of chromosome components	0.00337	CHAF1A,HSF1	2
Cell Morphology	morphology of chromosome components	0.00337	CHAF1A,HSF1	2
Cellular Growth and Proliferation	proliferation of embryonic cancer cell lines	0.00337	RXRA,SMARCA4	2
Cellular Development	proliferation of embryonic cancer cell lines	0.00337	RXRA,SMARCA4	2
Cell Death and Survival	cell death of tumor cells	0.00338	BRD2,CDC25B,FASN,MAP2K5,MCM2,NDRG1,NOLC1,RELA	8
Tumor Morphology	cell death of tumor cells	0.00338	BRD2,CDC25B,FASN,MAP2K5,MCM2,NDRG1,NOLC1,RELA	8
Cell Cycle	arrest in G2 phase	0.00344	CCND1,CDC25B,FASN,RELA,SMARCA4	5
Lipid Metabolism	concentration of beta-estradiol	0.00346	BRD2,GAL,SAFB	3
Small Molecule Biochemistry	concentration of beta-estradiol	0.00346	BRD2,GAL,SAFB	3
Drug Metabolism	concentration of beta-estradiol	0.00346	BRD2,GAL,SAFB	3
Endocrine System Development and Function	concentration of beta-estradiol	0.00346	BRD2,GAL,SAFB	3
Molecular Transport	concentration of beta-estradiol	0.00346	BRD2,GAL,SAFB	3
Cell Cycle	arrest in G2 phase of fibroblasts	0.00383	RELA,SMARCA4	2
Connective Tissue Development and Function	arrest in G2 phase of fibroblasts	0.00383	RELA,SMARCA4	2
Cell Cycle	delay in initiation of G1/S phase transition	0.00383	CCND1,CCNE1	2
Developmental Disorder	congenital anomaly of musculoskeletal system	0.00387	EMG1,FGFR3,HSP90B1,LMNB2,MTHFD1,PRKACA,SCAP,SKIV2L,SMARCA4,SOX4,TCOF1	11
Skeletal and Muscular Disorders	congenital anomaly of musculoskeletal system	0.00387	EMG1,FGFR3,HSP90B1,LMNB2,MTHFD1,PRKACA,SCAP,SKIV2L,SMARCA4,SOX4,TCOF1	11
Organismal Development	growth of embryo	0.00389	CHAF1A,DDX11,HSP90B1,SMARCA4,SOX4	5
Embryonic Development	growth of embryo	0.00389	CHAF1A,DDX11,HSP90B1,SMARCA4,SOX4	5
Cell Cycle	delay in initiation of interphase	0.00406	CCND1,CCNE1,XRCC5	3
Cellular Development	differentiation of cardiomyocytes	0.00406	CCND1,RXRA,SMAD6	3
Cardiovascular System Development and Function	differentiation of cardiomyocytes	0.00406	CCND1,RXRA,SMAD6	3
Skeletal and Muscular System Development and Function	differentiation of cardiomyocytes	0.00406	CCND1,RXRA,SMAD6	3
Cell Cycle	arrest in G2/M phase transition	0.00427	CCND1,CDC25B,RELA	3
Tissue Morphology	quantity of embryonic cell lines	0.00433	CCND1,CCNE1	2
Embryonic Development	quantity of embryonic cell lines	0.00433	CCND1,CCNE1	2
Tissue Development	synthesis of extracellular matrix	0.00433	CCNE1,FGFR3	2
Lipid Metabolism	quantity of steroid	0.00463	BRD2,DHCR24,DUSP1,FDFT1,FKBP4,GAL,RXRA,SAFB,SCAP	9
Small Molecule Biochemistry	quantity of steroid	0.00463	BRD2,DHCR24,DUSP1,FDFT1,FKBP4,GAL,RXRA,SAFB,SCAP	9
Molecular Transport	quantity of steroid	0.00463	BRD2,DHCR24,DUSP1,FDFT1,FKBP4,GAL,RXRA,SAFB,SCAP	9
Metabolic Disease	disorder of lipid metabolism	0.00479	AGPAT2,FASN,FDFT1,LMNB2,POLD1	5
Connective Tissue Development and Function	adipogenesis of fat	0.00485	RXRA,SMARCA4	2
Lipid Metabolism	adipogenesis of fat	0.00485	RXRA,SMARCA4	2
Small Molecule Biochemistry	adipogenesis of fat	0.00485	RXRA,SMARCA4	2
Cellular Assembly and Organization	missegregation of chromosomes	0.00485	CCNE1,RAE1	2
Neurological Disease	mental retardation	0.0049	HCFC1,KDM5C,NSDHL,SLC1A3,SMARCA4	5
Developmental Disorder	mental retardation	0.0049	HCFC1,KDM5C,NSDHL,SLC1A3,SMARCA4	5
Cancer	female genital neoplasm	0.00494	ATIC,CDC25B,HSP90B1	3
Organismal Injury and Abnormalities	female genital neoplasm	0.00494	ATIC,CDC25B,HSP90B1	3
Reproductive System Disease	female genital neoplasm	0.00494	ATIC,CDC25B,HSP90B1	3
Protein Synthesis	translation of protein	0.00502	EIF2B2,EIF3B,EIF3E,EIF4G1,EIF4H,SNRNP70	6
Cancer	lymphomagenesis	0.00507	BRD2,CAD,CCND1,DDX10,POLD1,PSMD1,RELA,RXRA,SMARCA4,XRCC5	10
Hematological Disease	lymphomagenesis	0.00507	BRD2,CAD,CCND1,DDX10,POLD1,PSMD1,RELA,RXRA,SMARCA4,XRCC5	10
Immunological Disease	lymphomagenesis	0.00507	BRD2,CAD,CCND1,DDX10,POLD1,PSMD1,RELA,RXRA,SMARCA4,XRCC5	10
Cell Cycle	arrest in G0/G1 phase transition	0.00518	CCND1,CCNE1,RXRA	3
Lipid Metabolism	synthesis of cholesterol	0.00518	DHCR24,FDFT1,SCAP	3
Small Molecule Biochemistry	synthesis of cholesterol	0.00518	DHCR24,FDFT1,SCAP	3
Vitamin and Mineral Metabolism	synthesis of cholesterol	0.00518	DHCR24,FDFT1,SCAP	3
Cellular Compromise	stress response of cells	0.00535	CDC37,HSF1,HSP90B1,RXRA	4
Cell Cycle	G1/S phase transition of breast cancer cell lines	0.0054	CCND1,CCNE1	2
Developmental Disorder	hypoplasia of mandible	0.0054	POLD1,TCOF1	2
Connective Tissue Disorders	hypoplasia of mandible	0.0054	POLD1,TCOF1	2
Skeletal and Muscular Disorders	hypoplasia of mandible	0.0054	POLD1,TCOF1	2
Gastrointestinal Disease	hypoplasia of mandible	0.0054	POLD1,TCOF1	2
Tissue Morphology	abnormal morphology of branchial arch	0.00543	RXRA,SOX4,TCOF1	3
Embryonic Development	abnormal morphology of branchial arch	0.00543	RXRA,SOX4,TCOF1	3
Cancer	plasma cell dyscrasia	0.00562	ANXA11,CCND1,CHAF1A,FASN,FDFT1,FGFR3,PSMD1	7
Hematological Disease	plasma cell dyscrasia	0.00562	ANXA11,CCND1,CHAF1A,FASN,FDFT1,FGFR3,PSMD1	7
Immunological Disease	plasma cell dyscrasia	0.00562	ANXA11,CCND1,CHAF1A,FASN,FDFT1,FGFR3,PSMD1	7
Cell Cycle	arrest in interphase of tumor cell lines	0.00578	CCND1,CCNE1,CDC25B,DUSP1,FASN,RXRA	6
Developmental Disorder	ATIC deficiency	0.00583	ATIC	1
Hereditary Disorder	ATIC deficiency	0.00583	ATIC	1
Neurological Disease	Bowen-Conradi syndrome	0.00583	EMG1	1
Developmental Disorder	Bowen-Conradi syndrome	0.00583	EMG1	1
Connective Tissue Disorders	Bowen-Conradi syndrome	0.00583	EMG1	1
Skeletal and Muscular Disorders	Bowen-Conradi syndrome	0.00583	EMG1	1
Organismal Injury and Abnormalities	Bowen-Conradi syndrome	0.00583	EMG1	1
Hereditary Disorder	Bowen-Conradi syndrome	0.00583	EMG1	1
Gastrointestinal Disease	Bowen-Conradi syndrome	0.00583	EMG1	1
Dental Disease	Bowen-Conradi syndrome	0.00583	EMG1	1
Neurological Disease	CATSHL syndrome	0.00583	FGFR3	1
Developmental Disorder	CATSHL syndrome	0.00583	FGFR3	1
Connective Tissue Disorders	CATSHL syndrome	0.00583	FGFR3	1
Skeletal and Muscular Disorders	CATSHL syndrome	0.00583	FGFR3	1
Hereditary Disorder	CATSHL syndrome	0.00583	FGFR3	1
Auditory Disease	CATSHL syndrome	0.00583	FGFR3	1
Developmental Disorder	CHILD syndrome	0.00583	NSDHL	1
Hereditary Disorder	CHILD syndrome	0.00583	NSDHL	1
Neurological Disease	CK syndrome	0.00583	NSDHL	1
Developmental Disorder	CK syndrome	0.00583	NSDHL	1
Hereditary Disorder	CK syndrome	0.00583	NSDHL	1
Neurological Disease	Charcot-Marie-Tooth disease type 4D	0.00583	NDRG1	1
Skeletal and Muscular Disorders	Charcot-Marie-Tooth disease type 4D	0.00583	NDRG1	1
Organismal Injury and Abnormalities	Charcot-Marie-Tooth disease type 4D	0.00583	NDRG1	1
Hereditary Disorder	Charcot-Marie-Tooth disease type 4D	0.00583	NDRG1	1
Neurological Disease	Charcot-Marie-Tooth disease type 4G	0.00583	HK1	1
Skeletal and Muscular Disorders	Charcot-Marie-Tooth disease type 4G	0.00583	HK1	1
Organismal Injury and Abnormalities	Charcot-Marie-Tooth disease type 4G	0.00583	HK1	1
Hereditary Disorder	Charcot-Marie-Tooth disease type 4G	0.00583	HK1	1
Developmental Disorder	Crouzon syndrome with acanthosis nigricans	0.00583	FGFR3	1
Connective Tissue Disorders	Crouzon syndrome with acanthosis nigricans	0.00583	FGFR3	1
Skeletal and Muscular Disorders	Crouzon syndrome with acanthosis nigricans	0.00583	FGFR3	1
Dermatological Diseases and Conditions	Crouzon syndrome with acanthosis nigricans	0.00583	FGFR3	1
Hereditary Disorder	Crouzon syndrome with acanthosis nigricans	0.00583	FGFR3	1
Cell Cycle	G1 phase of uterine cell lines	0.00583	CCND1	1
Reproductive System Development and Function	G1 phase of uterine cell lines	0.00583	CCND1	1
Developmental Disorder	Muenke syndrome	0.00583	FGFR3	1
Connective Tissue Disorders	Muenke syndrome	0.00583	FGFR3	1
Skeletal and Muscular Disorders	Muenke syndrome	0.00583	FGFR3	1
Hereditary Disorder	Muenke syndrome	0.00583	FGFR3	1
Neurological Disease	Parkinson disease type 18	0.00583	EIF4G1	1
Skeletal and Muscular Disorders	Parkinson disease type 18	0.00583	EIF4G1	1
Hereditary Disorder	Parkinson disease type 18	0.00583	EIF4G1	1
Psychological Disorders	Parkinson disease type 18	0.00583	EIF4G1	1
Developmental Disorder	Warsaw breakage syndrome	0.00583	DDX11	1
Neurological Disease	X linked mental retardation syndromic jarid1c-related	0.00583	KDM5C	1
Developmental Disorder	X linked mental retardation syndromic jarid1c-related	0.00583	KDM5C	1
Hereditary Disorder	X linked mental retardation syndromic jarid1c-related	0.00583	KDM5C	1
Organ Morphology	abnormal morphology of cup-shaped ear	0.00583	TCOF1	1
Auditory and Vestibular System Development and Function	abnormal morphology of cup-shaped ear	0.00583	TCOF1	1
Organ Morphology	abnormal morphology of enlarged seminal vesicle	0.00583	GAL	1
Reproductive System Development and Function	abnormal morphology of enlarged seminal vesicle	0.00583	GAL	1
Organ Morphology	abnormal morphology of foreskin of penis	0.00583	FKBP4	1
Reproductive System Development and Function	abnormal morphology of foreskin of penis	0.00583	FKBP4	1
Organ Morphology	abnormal morphology of long radius	0.00583	FGFR3	1
Connective Tissue Development and Function	abnormal morphology of long radius	0.00583	FGFR3	1
Tissue Development	abnormal morphology of long radius	0.00583	FGFR3	1
Organ Development	abnormal morphology of long radius	0.00583	FGFR3	1
Organismal Development	abnormal morphology of long radius	0.00583	FGFR3	1
Embryonic Development	abnormal morphology of long radius	0.00583	FGFR3	1
Skeletal and Muscular System Development and Function	abnormal morphology of long radius	0.00583	FGFR3	1
Organ Morphology	abnormal morphology of long ulna	0.00583	FGFR3	1
Connective Tissue Development and Function	abnormal morphology of long ulna	0.00583	FGFR3	1
Tissue Development	abnormal morphology of long ulna	0.00583	FGFR3	1
Organ Development	abnormal morphology of long ulna	0.00583	FGFR3	1
Organismal Development	abnormal morphology of long ulna	0.00583	FGFR3	1
Embryonic Development	abnormal morphology of long ulna	0.00583	FGFR3	1
Skeletal and Muscular System Development and Function	abnormal morphology of long ulna	0.00583	FGFR3	1
Organ Morphology	abnormal morphology of optic disk	0.00583	RXRA	1
Tissue Development	abnormal morphology of optic disk	0.00583	RXRA	1
Organ Development	abnormal morphology of optic disk	0.00583	RXRA	1
Organismal Development	abnormal morphology of optic disk	0.00583	RXRA	1
Embryonic Development	abnormal morphology of optic disk	0.00583	RXRA	1
Visual System Development and Function	abnormal morphology of optic disk	0.00583	RXRA	1
Organ Morphology	abnormal morphology of putamen	0.00583	HSF1	1
Tissue Morphology	abnormal morphology of putamen	0.00583	HSF1	1
Nervous System Development and Function	abnormal morphology of putamen	0.00583	HSF1	1
Organismal Development	abnormal morphology of putamen	0.00583	HSF1	1
Organ Morphology	abnormal morphology of small oviduct	0.00583	SAFB	1
Reproductive System Development and Function	abnormal morphology of small oviduct	0.00583	SAFB	1
Connective Tissue Disorders	acquired partial lipodystrophy	0.00583	LMNB2	1
Skeletal and Muscular Disorders	acquired partial lipodystrophy	0.00583	LMNB2	1
Metabolic Disease	acquired partial lipodystrophy	0.00583	LMNB2	1
Neurological Disease	allodynia of hindlimb	0.00583	GAL	1
Skeletal and Muscular Disorders	allodynia of hindlimb	0.00583	GAL	1
Organismal Injury and Abnormalities	allodynia of hindlimb	0.00583	GAL	1
Hereditary Disorder	aortic valve disease type 2	0.00583	SMAD6	1
Cardiovascular Disease	aortic valve disease type 2	0.00583	SMAD6	1
Cell Morphology	area of vascular endothelial cells	0.00583	MAP2K5	1
Cell Cycle	arrest in G2/M phase of embryonic stem cells	0.00583	SMARCA4	1
Embryonic Development	arrest in G2/M phase of embryonic stem cells	0.00583	SMARCA4	1
Cell Cycle	arrest in G2/M phase transition of esophageal cancer cells	0.00583	CDC25B	1
Cancer	arrest in G2/M phase transition of esophageal cancer cells	0.00583	CDC25B	1
RNA Post-Transcriptional Modification	arrest in processing of rRNA	0.00583	BOP1	1
Cell Cycle	arrest in prometaphase of breast cancer cell lines	0.00583	CCNE1	1
Cell Cycle	arrest in prophase of oocytes	0.00583	CDC25B	1
Reproductive System Development and Function	arrest in prophase of oocytes	0.00583	CDC25B	1
Cell Cycle	asymmetric division of oocytes	0.00583	HSF1	1
Reproductive System Development and Function	asymmetric division of oocytes	0.00583	HSF1	1
Organismal Injury and Abnormalities	atresia of mitral valve	0.00583	RXRA	1
Organismal Injury and Abnormalities	atrophy of olfactory epithelium	0.00583	HSF1	1
Organismal Injury and Abnormalities	atrophy of oviduct	0.00583	SAFB	1
Reproductive System Disease	atrophy of oviduct	0.00583	SAFB	1
Neurological Disease	autosomal dominant mental retardation type 16	0.00583	SMARCA4	1
Developmental Disorder	autosomal dominant mental retardation type 16	0.00583	SMARCA4	1
Hereditary Disorder	autosomal dominant mental retardation type 16	0.00583	SMARCA4	1
Neurological Disease	autosomal recessive progressive external ophthalmoplegia with mitochondrial DNA deletions	0.00583	POLG	1
Hereditary Disorder	autosomal recessive progressive external ophthalmoplegia with mitochondrial DNA deletions	0.00583	POLG	1
Ophthalmic Disease	autosomal recessive progressive external ophthalmoplegia with mitochondrial DNA deletions	0.00583	POLG	1
Organismal Injury and Abnormalities	autotomy of rats	0.00583	GAL	1
Gene Expression	bending of positive regulatory domain promoter element	0.00583	SSRP1	1
DNA Replication, Recombination, and Repair	bending of positive regulatory domain promoter element	0.00583	SSRP1	1
Gene Expression	binding of DR3 vitamin D response element	0.00583	RXRA	1
Small Molecule Biochemistry	catabolism of glycine	0.00583	GCSH	1
Amino Acid Metabolism	catabolism of glycine	0.00583	GCSH	1
Cell Cycle	cell cycle progression of prostatic adenocarcinoma cells	0.00583	CCND1	1
Cancer	cell cycle progression of prostatic adenocarcinoma cells	0.00583	CCND1	1
Cell Morphology	cell flattening of breast cancer cell lines	0.00583	SMARCA4	1
Cell Morphology	cell flattening of prostate cancer cell lines	0.00583	SMARCA4	1
Tissue Morphology	closure of cranial base synchondroses	0.00583	FGFR3	1
Connective Tissue Development and Function	closure of cranial base synchondroses	0.00583	FGFR3	1
Skeletal and Muscular System Development and Function	closure of cranial base synchondroses	0.00583	FGFR3	1
Cellular Assembly and Organization	co-localization of microtubules	0.00583	FKBP4	1
Cellular Function and Maintenance	co-localization of microtubules	0.00583	FKBP4	1
Cell Morphology	collapse of cell membrane leading edge	0.00583	EZR	1
Developmental Disorder	congenital disorder of glycosylation type 1d	0.00583	ALG3	1
Metabolic Disease	congenital disorder of glycosylation type 1d	0.00583	ALG3	1
Hereditary Disorder	congenital disorder of glycosylation type 1d	0.00583	ALG3	1
Developmental Disorder	congenital generalized lipodystrophy type 1	0.00583	AGPAT2	1
Connective Tissue Disorders	congenital generalized lipodystrophy type 1	0.00583	AGPAT2	1
Metabolic Disease	congenital generalized lipodystrophy type 1	0.00583	AGPAT2	1
Hereditary Disorder	congenital generalized lipodystrophy type 1	0.00583	AGPAT2	1
Lipid Metabolism	conversion of bile salt	0.00583	RXRA	1
Small Molecule Biochemistry	conversion of bile salt	0.00583	RXRA	1
Lipid Metabolism	conversion of palmitic acid	0.00583	FASN	1
Small Molecule Biochemistry	conversion of palmitic acid	0.00583	FASN	1
Tissue Morphology	cupping of optic nerve	0.00583	SLC1A3	1
Nervous System Development and Function	cupping of optic nerve	0.00583	SLC1A3	1
Neurological Disease	damage of cerebellum	0.00583	SLC1A3	1
Organismal Injury and Abnormalities	damage of cerebellum	0.00583	SLC1A3	1
Metabolic Disease	deficiency of ribose-5-phosphate isomerase	0.00583	RPIA	1
Hereditary Disorder	deficiency of ribose-5-phosphate isomerase	0.00583	RPIA	1
Hematological Disease	dehydrated hereditary stomatocytosis and pseudohyperkalemia	0.00583	PIEZO1	1
Developmental Disorder	dehydrated hereditary stomatocytosis and pseudohyperkalemia	0.00583	PIEZO1	1
Metabolic Disease	dehydrated hereditary stomatocytosis and pseudohyperkalemia	0.00583	PIEZO1	1
Hereditary Disorder	dehydrated hereditary stomatocytosis and pseudohyperkalemia	0.00583	PIEZO1	1
Cell Cycle	delay in G1/S phase transition of chondrocytes	0.00583	CCND1	1
Connective Tissue Development and Function	delay in G1/S phase transition of chondrocytes	0.00583	CCND1	1
Developmental Disorder	delay in hypertrophy of chondrocytes	0.00583	SMAD6	1
Connective Tissue Disorders	delay in hypertrophy of chondrocytes	0.00583	SMAD6	1
Cell Cycle	delay in initiation of metaphase I of oocytes	0.00583	HSF1	1
Reproductive System Development and Function	delay in initiation of metaphase I of oocytes	0.00583	HSF1	1
Nervous System Development and Function	delay in myelination of cerebellum	0.00583	FGFR3	1
Tissue Development	delay in myelination of cerebellum	0.00583	FGFR3	1
Organ Development	delay in myelination of cerebellum	0.00583	FGFR3	1
Organismal Development	delay in myelination of cerebellum	0.00583	FGFR3	1
Embryonic Development	delay in myelination of cerebellum	0.00583	FGFR3	1
Nervous System Development and Function	delay in myelination of forebrain	0.00583	FGFR3	1
Tissue Development	delay in myelination of forebrain	0.00583	FGFR3	1
Organ Development	delay in myelination of forebrain	0.00583	FGFR3	1
Organismal Development	delay in myelination of forebrain	0.00583	FGFR3	1
Embryonic Development	delay in myelination of forebrain	0.00583	FGFR3	1
Small Molecule Biochemistry	dephosphorylation of L-threonine	0.00583	DUSP1	1
Amino Acid Metabolism	dephosphorylation of L-threonine	0.00583	DUSP1	1
Post-Translational Modification	dephosphorylation of L-threonine	0.00583	DUSP1	1
Metabolic Disease	desmosterolosis	0.00583	DHCR24	1
Hereditary Disorder	desmosterolosis	0.00583	DHCR24	1
Reproductive System Development and Function	development of chorioallantoic placenta	0.00583	RXRA	1
Tissue Development	development of chorioallantoic placenta	0.00583	RXRA	1
Organ Development	development of chorioallantoic placenta	0.00583	RXRA	1
Organismal Development	development of chorioallantoic placenta	0.00583	RXRA	1
Embryonic Development	development of chorioallantoic placenta	0.00583	RXRA	1
Tissue Development	development of proamniotic cavity	0.00583	HSP90B1	1
Organismal Development	development of proamniotic cavity	0.00583	HSP90B1	1
Embryonic Development	development of proamniotic cavity	0.00583	HSP90B1	1
Cellular Development	differentiation of labyrinthine trophoblast cells	0.00583	RXRA	1
Embryonic Development	differentiation of labyrinthine trophoblast cells	0.00583	RXRA	1
Cellular Development	differentiation of trophoectoderm	0.00583	BYSL	1
Tissue Development	differentiation of trophoectoderm	0.00583	BYSL	1
Embryonic Development	differentiation of trophoectoderm	0.00583	BYSL	1
Vitamin and Mineral Metabolism	diffusion of Ca2+	0.00583	VDAC1	1
Cell Signaling	diffusion of Ca2+	0.00583	VDAC1	1
Cellular Assembly and Organization	disappearance of astral microtubules	0.00583	NDRG1	1
Cellular Compromise	disappearance of astral microtubules	0.00583	NDRG1	1
Cellular Function and Maintenance	disappearance of astral microtubules	0.00583	NDRG1	1
Ophthalmic Disease	disorganization of inner nuclear layer	0.00583	CCND1	1
Ophthalmic Disease	disorganization of inner plexiform layer	0.00583	CCND1	1
Cellular Assembly and Organization	disruption of chromatin	0.00583	HSF1	1
DNA Replication, Recombination, and Repair	disruption of chromatin	0.00583	HSF1	1
Cellular Compromise	disruption of chromatin	0.00583	HSF1	1
Small Molecule Biochemistry	efflux of L-lysine	0.00583	SLC7A5	1
Amino Acid Metabolism	efflux of L-lysine	0.00583	SLC7A5	1
Small Molecule Biochemistry	elimination of acetaldehyde	0.00583	RXRA	1
Cell Cycle	entry into M phase of bone cancer cell lines	0.00583	CDC25B	1
Cell Cycle	entry into S phase of melanoma cell lines	0.00583	CCND1	1
Cell Cycle	entry into cell cycle progression of carcinoma cell lines	0.00583	DUSP1	1
Cell Cycle	entry into cell cycle progression of lung cancer cell lines	0.00583	DUSP1	1
Neurological Disease	episodic ataxia type 6	0.00583	SLC1A3	1
Hereditary Disorder	episodic ataxia type 6	0.00583	SLC1A3	1
Cellular Growth and Proliferation	excitation of cholinergic neurons	0.00583	GAL	1
Nervous System Development and Function	excitation of cholinergic neurons	0.00583	GAL	1
Cell-To-Cell Signaling and Interaction	excitation of cholinergic neurons	0.00583	GAL	1
Respiratory Disease	failure of lung	0.00583	DUSP1	1
Organismal Injury and Abnormalities	failure of lung	0.00583	DUSP1	1
Cancer	flat urothelial lesion	0.00583	FGFR3	1
Organismal Injury and Abnormalities	flat urothelial lesion	0.00583	FGFR3	1
Renal and Urological Disease	flat urothelial lesion	0.00583	FGFR3	1
Organismal Functions	flow of cerebrospinal fluid	0.00583	HSF1	1
Cancer	formation of dermoid cyst	0.00583	RXRA	1
Organismal Injury and Abnormalities	formation of dermoid cyst	0.00583	RXRA	1
Tissue Development	formation of neuronal layer	0.00583	SOX4	1
Cellular Assembly and Organization	formation of trans Golgi network	0.00583	PRKACA	1
Cellular Function and Maintenance	function of Th17 cells	0.00583	DUSP1	1
Hematological System Development and Function	function of Th17 cells	0.00583	DUSP1	1
Developmental Disorder	glycogen storage disease type IXc	0.00583	PHKG2	1
Metabolic Disease	glycogen storage disease type IXc	0.00583	PHKG2	1
Hereditary Disorder	glycogen storage disease type IXc	0.00583	PHKG2	1
Gastrointestinal Disease	glycogen storage disease type IXc	0.00583	PHKG2	1
Hepatic System Disease	glycogen storage disease type IXc	0.00583	PHKG2	1
Developmental Disorder	hypochondroplasia	0.00583	FGFR3	1
Connective Tissue Disorders	hypochondroplasia	0.00583	FGFR3	1
Skeletal and Muscular Disorders	hypochondroplasia	0.00583	FGFR3	1
Hereditary Disorder	hypochondroplasia	0.00583	FGFR3	1
Developmental Disorder	hypoplasia of appendicular skeleton	0.00583	FGFR3	1
Connective Tissue Disorders	hypoplasia of appendicular skeleton	0.00583	FGFR3	1
Skeletal and Muscular Disorders	hypoplasia of appendicular skeleton	0.00583	FGFR3	1
Developmental Disorder	hypoplasia of craniofacial skeleton	0.00583	FGFR3	1
Connective Tissue Disorders	hypoplasia of craniofacial skeleton	0.00583	FGFR3	1
Skeletal and Muscular Disorders	hypoplasia of craniofacial skeleton	0.00583	FGFR3	1
Developmental Disorder	hypoplasia of frontal bone	0.00583	TCOF1	1
Connective Tissue Disorders	hypoplasia of frontal bone	0.00583	TCOF1	1
Skeletal and Muscular Disorders	hypoplasia of frontal bone	0.00583	TCOF1	1
Developmental Disorder	hypoplasia of midface	0.00583	FGFR3	1
Small Molecule Biochemistry	incorporation of didanosine	0.00583	POLG	1
Nucleic Acid Metabolism	incorporation of didanosine	0.00583	POLG	1
Small Molecule Biochemistry	incorporation of stavudine	0.00583	POLG	1
Nucleic Acid Metabolism	incorporation of stavudine	0.00583	POLG	1
Small Molecule Biochemistry	incorporation of zidovudine	0.00583	POLG	1
Drug Metabolism	incorporation of zidovudine	0.00583	POLG	1
Nucleic Acid Metabolism	incorporation of zidovudine	0.00583	POLG	1
Cellular Assembly and Organization	induction of endoplasmic reticulum	0.00583	NOLC1	1
Cell-To-Cell Signaling and Interaction	inflammatory response of monocyte-derived dendritic cells	0.00583	RELA	1
Inflammatory Response	inflammatory response of monocyte-derived dendritic cells	0.00583	RELA	1
Tissue Development	inhibition of cartilage tissue	0.00583	FGFR3	1
Cancer	inverted papilloma	0.00583	FGFR3	1
Dermatological Diseases and Conditions	inverted papilloma	0.00583	FGFR3	1
Tissue Morphology	lack of glossopharyngeal nerve	0.00583	TCOF1	1
Nervous System Development and Function	lack of glossopharyngeal nerve	0.00583	TCOF1	1
Organismal Injury and Abnormalities	lesioning of gastric mucosa	0.00583	HSF1	1
Gastrointestinal Disease	lesioning of gastric mucosa	0.00583	HSF1	1
Nervous System Development and Function	long-term potentiation of medial perforant path	0.00583	GAL	1
Cell-To-Cell Signaling and Interaction	long-term potentiation of medial perforant path	0.00583	GAL	1
Cellular Growth and Proliferation	lymphomagenesis of diffuse large B-cell lymphoma	0.00583	BRD2	1
Cancer	lymphomagenesis of diffuse large B-cell lymphoma	0.00583	BRD2	1
Hematological Disease	lymphomagenesis of diffuse large B-cell lymphoma	0.00583	BRD2	1
Immunological Disease	lymphomagenesis of diffuse large B-cell lymphoma	0.00583	BRD2	1
Cellular Development	lymphomagenesis of diffuse large B-cell lymphoma	0.00583	BRD2	1
Tumor Morphology	lymphomagenesis of diffuse large B-cell lymphoma	0.00583	BRD2	1
Nervous System Development and Function	mass of adenohypophysis	0.00583	GAL	1
Metabolic Disease	mitochondrial DNA depletion syndrome 4b (MNGIE type)	0.00583	POLG	1
Hereditary Disorder	mitochondrial DNA depletion syndrome 4b (MNGIE type)	0.00583	POLG	1
Cell Cycle	mitosis of Schwann cells	0.00583	CCND1	1
Nervous System Development and Function	mitosis of Schwann cells	0.00583	CCND1	1
Cell Morphology	morphology of myeloma cell lines	0.00583	FGFR3	1
Hematological Disease	nonspherocytic hemolytic anemia due to hexokinase deficiency	0.00583	HK1	1
Developmental Disorder	nonspherocytic hemolytic anemia due to hexokinase deficiency	0.00583	HK1	1
Metabolic Disease	nonspherocytic hemolytic anemia due to hexokinase deficiency	0.00583	HK1	1
Hereditary Disorder	nonspherocytic hemolytic anemia due to hexokinase deficiency	0.00583	HK1	1
Cellular Function and Maintenance	persistence of Schwann cells	0.00583	CHD4	1
Cell Cycle	polyploidy of bladder cancer cell lines	0.00583	NDRG1	1
Cancer	polyploidy of bladder cancer cell lines	0.00583	NDRG1	1
Renal and Urological Disease	polyploidy of bladder cancer cell lines	0.00583	NDRG1	1
Cell Cycle	polyploidy of mammary cells	0.00583	NDRG1	1
Reproductive System Development and Function	polyploidy of mammary cells	0.00583	NDRG1	1
Neurological Disease	progressive sclerosing poliodystrophy	0.00583	POLG	1
Hereditary Disorder	progressive sclerosing poliodystrophy	0.00583	POLG	1
Organ Development	proliferation of heart	0.00583	MAP2K5	1
Cellular Growth and Proliferation	proliferation of photoreceptors	0.00583	CCND1	1
Nervous System Development and Function	proliferation of photoreceptors	0.00583	CCND1	1
Cellular Development	proliferation of photoreceptors	0.00583	CCND1	1
Visual System Development and Function	proliferation of photoreceptors	0.00583	CCND1	1
DNA Replication, Recombination, and Repair	quantity of chromosomal DNA	0.00583	CCNE1	1
Molecular Transport	quantity of chromosomal DNA	0.00583	CCNE1	1
Cellular Growth and Proliferation	quantity of cranial neural crest cells	0.00583	TCOF1	1
Tissue Morphology	quantity of cranial neural crest cells	0.00583	TCOF1	1
Cellular Development	quantity of cranial neural crest cells	0.00583	TCOF1	1
Embryonic Development	quantity of cranial neural crest cells	0.00583	TCOF1	1
Tissue Morphology	quantity of superior cervical ganglion neurons	0.00583	DUSP1	1
Nervous System Development and Function	quantity of superior cervical ganglion neurons	0.00583	DUSP1	1
Cellular Response to Therapeutics	radiosensitivity of esophageal cancer cells	0.00583	CDC25B	1
Cellular Response to Therapeutics	radiosensitivity of lung cell lines	0.00583	XRCC5	1
Cell Cycle	re-entry into M phase of lung cell lines	0.00583	XRCC5	1
Respiratory System Development and Function	re-entry into M phase of lung cell lines	0.00583	XRCC5	1
Cell Cycle	re-entry into mitosis of bone cancer cell lines	0.00583	CDC25B	1
Cell-To-Cell Signaling and Interaction	recognition of fibroblast cell lines	0.00583	RELA	1
Cell-To-Cell Signaling and Interaction	recognition of lung cell lines	0.00583	RELA	1
Cancer	refractory cytopenia with unilineage dysplasia	0.00583	U2AF1	1
Hematological Disease	refractory cytopenia with unilineage dysplasia	0.00583	U2AF1	1
Cell Cycle	reinitiation of cell cycle progression of bone cancer cell lines	0.00583	CDC25B	1
Cellular Function and Maintenance	respiration of epithelial cell lines	0.00583	POLG	1
Cellular Function and Maintenance	respiration of kidney cell lines	0.00583	POLG	1
Skeletal and Muscular System Development and Function	respiration of myofiber	0.00583	VDAC1	1
Cellular Function and Maintenance	respiration of myofiber	0.00583	VDAC1	1
Cancer	rhabdoid tumor predisposition syndrome type 2	0.00583	SMARCA4	1
Neurological Disease	rhabdoid tumor predisposition syndrome type 2	0.00583	SMARCA4	1
Organismal Injury and Abnormalities	rhabdoid tumor predisposition syndrome type 2	0.00583	SMARCA4	1
Hereditary Disorder	rhabdoid tumor predisposition syndrome type 2	0.00583	SMARCA4	1
Renal and Urological Disease	rhabdoid tumor predisposition syndrome type 2	0.00583	SMARCA4	1
Organ Development	rhabdoid tumor predisposition syndrome type 2	0.00583	SMARCA4	1
Cellular Assembly and Organization	scattering of coiled body	0.00583	NOLC1	1
Cellular Movement	scattering of coiled body	0.00583	NOLC1	1
Cancer	serous papillary carcinoma	0.00583	AGPAT2	1
Organismal Injury and Abnormalities	serous papillary carcinoma	0.00583	AGPAT2	1
Reproductive System Disease	serous papillary carcinoma	0.00583	AGPAT2	1
Endocrine System Disorders	serous papillary carcinoma	0.00583	AGPAT2	1
Developmental Disorder	severe achondroplasia with developmental delay and acanthosis nigricans	0.00583	FGFR3	1
Connective Tissue Disorders	severe achondroplasia with developmental delay and acanthosis nigricans	0.00583	FGFR3	1
Skeletal and Muscular Disorders	severe achondroplasia with developmental delay and acanthosis nigricans	0.00583	FGFR3	1
Hereditary Disorder	severe achondroplasia with developmental delay and acanthosis nigricans	0.00583	FGFR3	1
Cellular Assembly and Organization	shortening of photoreceptor outer segments	0.00583	RXRA	1
Cell Morphology	shortening of photoreceptor outer segments	0.00583	RXRA	1
Visual System Development and Function	shortening of photoreceptor outer segments	0.00583	RXRA	1
Tissue Morphology	size of craniofacial tissue	0.00583	FGFR3	1
Embryonic Development	size of craniofacial tissue	0.00583	FGFR3	1
Cellular Assembly and Organization	size of dense core granules	0.00583	AP3D1	1
Cell Morphology	size of dense core granules	0.00583	AP3D1	1
Neurological Disease	spinocerebellar ataxia epilepsy syndrome	0.00583	POLG	1
Hereditary Disorder	spinocerebellar ataxia epilepsy syndrome	0.00583	POLG	1
Organismal Injury and Abnormalities	stromal fibrosis	0.00583	CDC37	1
Nervous System Development and Function	synaptic transmission of glutamatergic neuron	0.00583	GAL	1
Cell-To-Cell Signaling and Interaction	synaptic transmission of glutamatergic neuron	0.00583	GAL	1
Developmental Disorder	thanatophoric dysplasia type I	0.00583	FGFR3	1
Connective Tissue Disorders	thanatophoric dysplasia type I	0.00583	FGFR3	1
Skeletal and Muscular Disorders	thanatophoric dysplasia type I	0.00583	FGFR3	1
Hereditary Disorder	thanatophoric dysplasia type I	0.00583	FGFR3	1
Developmental Disorder	thanatophoric dysplasia type II	0.00583	FGFR3	1
Connective Tissue Disorders	thanatophoric dysplasia type II	0.00583	FGFR3	1
Skeletal and Muscular Disorders	thanatophoric dysplasia type II	0.00583	FGFR3	1
Hereditary Disorder	thanatophoric dysplasia type II	0.00583	FGFR3	1
Tissue Morphology	thickness of olfactory epithelium	0.00583	HSF1	1
Small Molecule Biochemistry	translocation of ADP	0.00583	VDAC1	1
Molecular Transport	translocation of ADP	0.00583	VDAC1	1
Nucleic Acid Metabolism	translocation of ADP	0.00583	VDAC1	1
Small Molecule Biochemistry	transport of leucine	0.00583	SLC7A5	1
Amino Acid Metabolism	transport of leucine	0.00583	SLC7A5	1
Molecular Transport	transport of leucine	0.00583	SLC7A5	1
Developmental Disorder	trichohepatoenteric syndrome type 2	0.00583	SKIV2L	1
Immunological Disease	trichohepatoenteric syndrome type 2	0.00583	SKIV2L	1
Connective Tissue Disorders	trichohepatoenteric syndrome type 2	0.00583	SKIV2L	1
Skeletal and Muscular Disorders	trichohepatoenteric syndrome type 2	0.00583	SKIV2L	1
Hereditary Disorder	trichohepatoenteric syndrome type 2	0.00583	SKIV2L	1
Gastrointestinal Disease	trichohepatoenteric syndrome type 2	0.00583	SKIV2L	1
DNA Replication, Recombination, and Repair	uniparental disomy of 2q	0.00583	U2AF1	1
Developmental Disorder	uniparental disomy of 2q	0.00583	U2AF1	1
Hereditary Disorder	uniparental disomy of 2q	0.00583	U2AF1	1
Small Molecule Biochemistry	uptake of uridine	0.00583	SLC29A1	1
Nucleic Acid Metabolism	uptake of uridine	0.00583	SLC29A1	1
Tissue Morphology	volume of prostate cancer cell lines	0.00583	FASN	1
Cell Morphology	volume of prostate cancer cell lines	0.00583	FASN	1
Cancer	benign neoplasia	0.0059	CAD,CCND1,CCNE1,DNTTIP2,DUSP1,FGFR3,GAL,NDRG1,PRKACA,RELA,RXRA,SOX4	12
Organ Morphology	abnormal morphology of ventricular septum	0.00594	CCND1,RXRA,SOX4	3
Organismal Development	abnormal morphology of ventricular septum	0.00594	CCND1,RXRA,SOX4	3
Cardiovascular System Development and Function	abnormal morphology of ventricular septum	0.00594	CCND1,RXRA,SOX4	3
Nervous System Development and Function	development of neuroglia	0.00594	EIF2B2,FGFR3,RELA	3
Cellular Development	development of neuroglia	0.00594	EIF2B2,FGFR3,RELA	3
Cancer	malignant neoplasm of abdomen	0.00594	AGPAT2,ANXA11,ATIC,BYSL,CCND1,CCNE1,CDC25B,CHAF1A,CHD4,DDX10,DDX11,DUSP1,EIF2B2,EIF3E,EIF4G1,EZR,FASN,FDFT1,FGFR3,GAL,GTF3C2,HK1,HSF1,HSP90B1,KDM5C,MANF,MCM2,NDRG1,NUP214,PKN1,POLD1,POLG,PPAT,RAE1,RELA,SAFB,SCRIB,SF3B2,SLC1A3,SLC7A5,SMARCA4,SOX4,SSRP1,TCOF1,TRAP1,U2AF1	46
Organismal Development	size of animal	0.00595	CCND1,FGFR3,LMNB2,RXRA,SAFB	5
Organ Morphology	abnormal morphology of keratinocytes	0.00597	RELA,RXRA	2
Tissue Morphology	abnormal morphology of keratinocytes	0.00597	RELA,RXRA	2
Cell Morphology	abnormal morphology of keratinocytes	0.00597	RELA,RXRA	2
Hair and Skin Development and Function	abnormal morphology of keratinocytes	0.00597	RELA,RXRA	2
Tissue Morphology	thickness of epithelial tissue	0.00597	HSF1,PKN1	2
Cellular Growth and Proliferation	proliferation of prostate cancer cell lines	0.00608	CCND1,CDC25B,CDC37,FASN,FDFT1,HK1	6
Cellular Development	proliferation of prostate cancer cell lines	0.00608	CCND1,CDC25B,CDC37,FASN,FDFT1,HK1	6
Cellular Growth and Proliferation	proliferation of neuronal cells	0.00608	CCND1,MANF,PRKACA,SMARCA4,TCOF1	5
Nervous System Development and Function	proliferation of neuronal cells	0.00608	CCND1,MANF,PRKACA,SMARCA4,TCOF1	5
Cellular Development	proliferation of neuronal cells	0.00608	CCND1,MANF,PRKACA,SMARCA4,TCOF1	5
Cellular Growth and Proliferation	proliferation of tumor cell lines	0.00613	BOP1,CCND1,CCNE1,CDC25B,CDC37,DUSP1,EIF3E,EZR,FASN,FDFT1,FGFR3,GAL,HK1,MCM2,PRKACA,RELA,RXRA,SMARCA4,SOX4,XRCC5	20
Cellular Development	proliferation of tumor cell lines	0.00613	BOP1,CCND1,CCNE1,CDC25B,CDC37,DUSP1,EIF3E,EZR,FASN,FDFT1,FGFR3,GAL,HK1,MCM2,PRKACA,RELA,RXRA,SMARCA4,SOX4,XRCC5	20
Organ Morphology	abnormal morphology of dermis	0.0062	RAE1,RELA,RXRA	3
Cell Cycle	arrest in interphase of fibroblast cell lines	0.0062	BOP1,CCND1,CCNE1	3
Cell Cycle	G2 phase of tumor cell lines	0.00634	CCND1,CDC25B,EIF3E,FASN	4
Cell Cycle	G1 phase of fibroblast cell lines	0.00648	BOP1,CCND1,CCNE1	3
Connective Tissue Development and Function	G1 phase of fibroblast cell lines	0.00648	BOP1,CCND1,CCNE1	3
Protein Synthesis	metabolism of protein	0.00655	CCND1,CDC37,EIF2B2,EIF3B,EIF3E,EIF4G1,EIF4H,HSP90B1,PMPCA,PPAT,RELA,SNRNP70,SOX4	13
Cancer	hyperplasia of cells	0.00672	CCNE1,CDC37,NUP214,PKN1,RXRA,SAFB	6
Respiratory System Development and Function	respiratory system development	0.00676	CCND1,DUSP1,FGFR3,HSF1,LMNB2,SAFB,SOX4	7
Developmental Disorder	Hypoplasia	0.00681	CCND1,CCNE1,DDX11,FGFR3,POLD1,RXRA,SOX4,TCOF1,XRCC5	9
Embryonic Development	size of embryo	0.00685	CCNE1,DDX11,HSP90B1,LMNB2,POLG,RELA,SOX4	7
Neurological Disease	malformation of brain	0.00694	EMG1,LMNB2,PRKACA,SCAP,SMARCA4,TCOF1	6
Developmental Disorder	malformation of brain	0.00694	EMG1,LMNB2,PRKACA,SCAP,SMARCA4,TCOF1	6
Organismal Injury and Abnormalities	malformation of brain	0.00694	EMG1,LMNB2,PRKACA,SCAP,SMARCA4,TCOF1	6
Cancer	leukemia	0.00701	CCND1,DDX11,NUP214,POLD1,POLRMT,PPAT,RELA,RXRA,SMAD6,SOX4,U2AF1	11
Hematological Disease	leukemia	0.00701	CCND1,DDX11,NUP214,POLD1,POLRMT,PPAT,RELA,RXRA,SMAD6,SOX4,U2AF1	11
Cell Death and Survival	apoptosis of lung cancer cell lines	0.00702	DUSP1,HSF1,RELA,SSRP1,TRAP1	5
Cancer	metastatic breast cancer	0.00704	CCND1,FDFT1,HSP90B1	3
Organismal Injury and Abnormalities	metastatic breast cancer	0.00704	CCND1,FDFT1,HSP90B1	3
Reproductive System Disease	metastatic breast cancer	0.00704	CCND1,FDFT1,HSP90B1	3
Organ Morphology	abnormal morphology of enlarged thymus gland	0.00721	CCND1,POLD1	2
Organismal Development	abnormal morphology of enlarged thymus gland	0.00721	CCND1,POLD1	2
Lymphoid Tissue Structure and Development	abnormal morphology of enlarged thymus gland	0.00721	CCND1,POLD1	2
Developmental Disorder	atrioventricular septal defect and common atrioventricular junction	0.00721	CCNE1,RXRA	2
Cardiovascular Disease	atrioventricular septal defect and common atrioventricular junction	0.00721	CCNE1,RXRA	2
Tissue Morphology	degeneration of embryoblast	0.00721	RAE1,SSRP1	2
Embryonic Development	degeneration of embryoblast	0.00721	RAE1,SSRP1	2
Cell Morphology	diameter of skeletal muscle cells	0.00721	DUSP1,RELA	2
Organismal Development	length of body region	0.00721	FGFR3,FKBP4	2
Cellular Movement	migration of glioma cells	0.00721	EZR,SMARCA4	2
Cell Morphology	morphology of tumor cell lines	0.0073	CCND1,EZR,FASN,FGFR3,PPM1F	5
Cancer	transformation of fibroblasts	0.00746	ATIC,CCND1,CCNE1,CDC25B	4
Cell Cycle	S phase	0.00752	CCND1,CCNE1,CHAF1A,DDX11,POLD1,XRCC5	6
Organismal Development	growth of organism	0.00758	CHAF1A,DDX11,EIF3E,FDFT1,FGFR3,HSF1,HSP90B1,SMARCA4,SOX4,XRCC5	10
Cancer	female genital tract cancer	0.00772	AGPAT2,ATIC,CAD,CCNE1,CDC25B,CHD4,DHCR24,FGFR3,GAL,HSP90B1,MCM2,SLC7A5,SSRP1	13
Organismal Injury and Abnormalities	female genital tract cancer	0.00772	AGPAT2,ATIC,CAD,CCNE1,CDC25B,CHD4,DHCR24,FGFR3,GAL,HSP90B1,MCM2,SLC7A5,SSRP1	13
Reproductive System Disease	female genital tract cancer	0.00772	AGPAT2,ATIC,CAD,CCNE1,CDC25B,CHD4,DHCR24,FGFR3,GAL,HSP90B1,MCM2,SLC7A5,SSRP1	13
Cellular Growth and Proliferation	proliferation of fibroblast cell lines	0.00775	ATIC,BOP1,CCND1,CCNE1,EIF3B,EIF3E,FGFR3,RELA	8
Connective Tissue Development and Function	proliferation of fibroblast cell lines	0.00775	ATIC,BOP1,CCND1,CCNE1,EIF3B,EIF3E,FGFR3,RELA	8
Cellular Development	proliferation of fibroblast cell lines	0.00775	ATIC,BOP1,CCND1,CCNE1,EIF3B,EIF3E,FGFR3,RELA	8
Gene Expression	repression of RNA	0.00775	CCND1,RELA,SAFB,SMAD6,SMARCA4	5
Cancer	transformation of fibroblast cell lines	0.00777	ATIC,CCND1,CCNE1,EIF4G1,FGFR3,MAP2K5	6
Tissue Morphology	abnormal morphology of trigeminal nerve	0.00787	RELA,TCOF1	2
Nervous System Development and Function	abnormal morphology of trigeminal nerve	0.00787	RELA,TCOF1	2
Cell Cycle	cell cycle progression of carcinoma cell lines	0.00787	DUSP1,SMARCA4	2
Connective Tissue Development and Function	curvature of vertebral column	0.00787	FGFR3,PRKACA	2
Nervous System Development and Function	curvature of vertebral column	0.00787	FGFR3,PRKACA	2
Skeletal and Muscular System Development and Function	curvature of vertebral column	0.00787	FGFR3,PRKACA	2
Reproductive System Development and Function	development of mammary alveolus	0.00787	CCND1,GAL	2
Tissue Development	development of mammary alveolus	0.00787	CCND1,GAL	2
Organ Development	development of mammary alveolus	0.00787	CCND1,GAL	2
Organismal Development	development of mammary alveolus	0.00787	CCND1,GAL	2
Embryonic Development	development of mammary alveolus	0.00787	CCND1,GAL	2
Cell Cycle	meiosis of oocytes	0.00787	CDC25B,HSF1	2
Reproductive System Development and Function	meiosis of oocytes	0.00787	CDC25B,HSF1	2
Cancer	tumorigenesis of mammary gland	0.00787	CCND1,CDC37	2
Organismal Injury and Abnormalities	tumorigenesis of mammary gland	0.00787	CCND1,CDC37	2
Reproductive System Disease	tumorigenesis of mammary gland	0.00787	CCND1,CDC37	2
Cellular Growth and Proliferation	proliferation of chondrocytes	0.00795	CCND1,FGFR3,RELA	3
Connective Tissue Development and Function	proliferation of chondrocytes	0.00795	CCND1,FGFR3,RELA	3
Cellular Development	proliferation of chondrocytes	0.00795	CCND1,FGFR3,RELA	3
Cell Death and Survival	apoptosis of myeloma cell lines	0.00826	FGFR3,RELA,SMAD6	3
Skeletal and Muscular System Development and Function	abnormal morphology of axial skeleton	0.00853	FGFR3,PRKACA,RXRA,SAFB,SOX4	5
Cellular Assembly and Organization	generation of filaments	0.00855	PRKACA,SSRP1	2
Metabolic Disease	light chain associated amyloidosis	0.00855	CCND1,PSMD1	2
Cell Cycle	interphase of tumor cell lines	0.00862	CCND1,CCNE1,CDC25B,DUSP1,EIF3E,FASN,RXRA	7
DNA Replication, Recombination, and Repair	initiation of replication of DNA	0.00926	CCNE1,MCM2	2
Organismal Injury and Abnormalities	premature ovarian failure	0.00926	EIF2B2,POLG	2
Reproductive System Disease	premature ovarian failure	0.00926	EIF2B2,POLG	2
Endocrine System Disorders	premature ovarian failure	0.00926	EIF2B2,POLG	2
Cellular Growth and Proliferation	proliferation of malignant tumor	0.00931	BRD2,CCND1,EZR,HSF1,PRKACA,SCRIB,XRCC5	7
Cancer	proliferation of malignant tumor	0.00931	BRD2,CCND1,EZR,HSF1,PRKACA,SCRIB,XRCC5	7
Cellular Development	proliferation of malignant tumor	0.00931	BRD2,CCND1,EZR,HSF1,PRKACA,SCRIB,XRCC5	7
Tumor Morphology	proliferation of malignant tumor	0.00931	BRD2,CCND1,EZR,HSF1,PRKACA,SCRIB,XRCC5	7
Cell Morphology	transmembrane potential of mitochondria	0.00954	HSF1,NDRG1,POLG,RELA,VDAC1	5
Cellular Function and Maintenance	transmembrane potential of mitochondria	0.00954	HSF1,NDRG1,POLG,RELA,VDAC1	5
Cancer	bone marrow cancer	0.00959	CCND1,DDX11,NUP214,POLD1,POLRMT,PPAT,RELA,RXRA,SMAD6,SOX4,U2AF1	11
Hematological Disease	bone marrow cancer	0.00959	CCND1,DDX11,NUP214,POLD1,POLRMT,PPAT,RELA,RXRA,SMAD6,SOX4,U2AF1	11
Cellular Assembly and Organization	binding of cellular membrane	0.0096	CKAP4,DHCR24,NMT1	3
Cell Cycle	cell cycle progression of fibroblast cell lines	0.0096	CCND1,CCNE1,SSRP1	3
Connective Tissue Development and Function	cell cycle progression of fibroblast cell lines	0.0096	CCND1,CCNE1,SSRP1	3
Cellular Assembly and Organization	organization of nucleus	0.0096	CHAF1A,NOLC1,SAFB	3
Cellular Function and Maintenance	organization of nucleus	0.0096	CHAF1A,NOLC1,SAFB	3
Cellular Growth and Proliferation	proliferation of squamous cell carcinoma cell lines	0.0096	CCND1,EZR,FGFR3	3
Cellular Development	proliferation of squamous cell carcinoma cell lines	0.0096	CCND1,EZR,FGFR3	3
Tissue Morphology	quantity of neurons	0.00963	DUSP1,FGFR3,GAL,HSF1,SLC1A3,XRCC5	6
Nervous System Development and Function	quantity of neurons	0.00963	DUSP1,FGFR3,GAL,HSF1,SLC1A3,XRCC5	6
Cell Cycle	arrest in cell cycle progression of breast cancer cell lines	0.00999	CCND1,SMARCA4	2
Cell Cycle	cell cycle progression of bone cancer cell lines	0.00999	CCND1,CDC25B	2
Cell Cycle	cell cycle progression of tumor cells	0.00999	CCND1,FASN	2
Cancer	cell cycle progression of tumor cells	0.00999	CCND1,FASN	2
Cancer	immortalization of fibroblasts	0.00999	CCND1,SAFB	2
Cellular Development	immortalization of fibroblasts	0.00999	CCND1,SAFB	2
Cellular Movement	cell movement of cancer cells	0.0101	DUSP1,EZR,MAP2K5,SMARCA4	4
Cellular Growth and Proliferation	proliferation of melanoma cell lines	0.0101	CCND1,PRKACA,SMARCA4,SOX4	4
Cellular Development	proliferation of melanoma cell lines	0.0101	CCND1,PRKACA,SMARCA4,SOX4	4
Connective Tissue Disorders	psoriatic arthritis	0.0103	CDC25B,MAP2K5,POLD1	3
Skeletal and Muscular Disorders	psoriatic arthritis	0.0103	CDC25B,MAP2K5,POLD1	3
Dermatological Diseases and Conditions	psoriatic arthritis	0.0103	CDC25B,MAP2K5,POLD1	3
Inflammatory Disease	psoriatic arthritis	0.0103	CDC25B,MAP2K5,POLD1	3
Nervous System Development and Function	development of rhombencephalon	0.0105	CCND1,FGFR3,SMARCA4,SOX4	4
Tissue Development	development of rhombencephalon	0.0105	CCND1,FGFR3,SMARCA4,SOX4	4
Organ Development	development of rhombencephalon	0.0105	CCND1,FGFR3,SMARCA4,SOX4	4
Organismal Development	development of rhombencephalon	0.0105	CCND1,FGFR3,SMARCA4,SOX4	4
Embryonic Development	development of rhombencephalon	0.0105	CCND1,FGFR3,SMARCA4,SOX4	4
Gastrointestinal Disease	hepatomegaly	0.0107	FDFT1,RXRA	2
Hepatic System Disease	hepatomegaly	0.0107	FDFT1,RXRA	2
Cancer	secondary acute myeloid leukemia	0.0107	POLD1,U2AF1	2
Hematological Disease	secondary acute myeloid leukemia	0.0107	POLD1,U2AF1	2
Connective Tissue Disorders	arthritis	0.0109	ATIC,BRD2,CDC25B,DUSP1,EIF3E,FDFT1,HSP90B1,MAP2K5,POLD1,PPAT,SAFB,SCAP,SKIV2L,SLC1A3	14
Skeletal and Muscular Disorders	arthritis	0.0109	ATIC,BRD2,CDC25B,DUSP1,EIF3E,FDFT1,HSP90B1,MAP2K5,POLD1,PPAT,SAFB,SCAP,SKIV2L,SLC1A3	14
Inflammatory Disease	arthritis	0.0109	ATIC,BRD2,CDC25B,DUSP1,EIF3E,FDFT1,HSP90B1,MAP2K5,POLD1,PPAT,SAFB,SCAP,SKIV2L,SLC1A3	14
Cell Death and Survival	cell viability of myeloma cell lines	0.0111	FGFR3,HSP90B1,SNRPA1	3
Cell Death and Survival	cell death of carcinoma cell lines	0.0112	CCND1,DUSP1,HK1,HSF1,RELA	5
Cellular Movement	migration of tumor cells	0.0112	DUSP1,EZR,MAP2K5,RELA,SMARCA4	5
Post-Translational Modification	folding of protein	0.0114	DNAJC7,FKBP4,HSF1	3
Protein Folding	folding of protein	0.0114	DNAJC7,FKBP4,HSF1	3
Neurological Disease	hereditary motor and sensory neuropathy	0.0114	HK1,NDRG1,POLG	3
Hereditary Disorder	hereditary motor and sensory neuropathy	0.0114	HK1,NDRG1,POLG	3
Cellular Growth and Proliferation	cytostasis	0.0115	CCND1,EZR,NME3,RXRA,SAFB,SMARCA4	6
Cellular Growth and Proliferation	proliferation of Schwann cells	0.0115	CCND1,CHD4	2
Nervous System Development and Function	proliferation of Schwann cells	0.0115	CCND1,CHD4	2
Cellular Development	proliferation of Schwann cells	0.0115	CCND1,CHD4	2
Infectious Disease	replication of hepatitis B virus	0.0115	RXRA,SON	2
Cancer	salivary duct carcinoma	0.0115	ATIC,FASN	2
Gastrointestinal Disease	salivary duct carcinoma	0.0115	ATIC,FASN	2
Cancer	transformation of embryonic cell lines	0.0115	CCND1,CCNE1	2
Embryonic Development	transformation of embryonic cell lines	0.0115	CCND1,CCNE1	2
Organ Morphology	abnormal morphology of bent humerus	0.0116	FGFR3	1
Connective Tissue Development and Function	abnormal morphology of bent humerus	0.0116	FGFR3	1
Tissue Development	abnormal morphology of bent humerus	0.0116	FGFR3	1
Organ Development	abnormal morphology of bent humerus	0.0116	FGFR3	1
Organismal Development	abnormal morphology of bent humerus	0.0116	FGFR3	1
Embryonic Development	abnormal morphology of bent humerus	0.0116	FGFR3	1
Skeletal and Muscular System Development and Function	abnormal morphology of bent humerus	0.0116	FGFR3	1
Tissue Morphology	abnormal morphology of gonad rudiment	0.0116	SCRIB	1
Embryonic Development	abnormal morphology of gonad rudiment	0.0116	SCRIB	1
Organ Morphology	abnormal morphology of periosteum	0.0116	PRKACA	1
Connective Tissue Development and Function	abnormal morphology of periosteum	0.0116	PRKACA	1
Tissue Development	abnormal morphology of periosteum	0.0116	PRKACA	1
Organ Development	abnormal morphology of periosteum	0.0116	PRKACA	1
Organismal Development	abnormal morphology of periosteum	0.0116	PRKACA	1
Embryonic Development	abnormal morphology of periosteum	0.0116	PRKACA	1
Skeletal and Muscular System Development and Function	abnormal morphology of periosteum	0.0116	PRKACA	1
Tumor Morphology	accumulation of colon carcinoma cells	0.0116	CCND1	1
Tissue Development	accumulation of colon carcinoma cells	0.0116	CCND1	1
Lipid Metabolism	accumulation of farnesyl pyrophosphate	0.0116	FDFT1	1
Small Molecule Biochemistry	accumulation of farnesyl pyrophosphate	0.0116	FDFT1	1
Molecular Transport	accumulation of farnesyl pyrophosphate	0.0116	FDFT1	1
Tissue Development	accumulation of skin cancer cell lines	0.0116	CCND1	1
Dermatological Diseases and Conditions	acrokeratosis verruciformis of hopf	0.0116	FGFR3	1
Hereditary Disorder	acrokeratosis verruciformis of hopf	0.0116	FGFR3	1
Cell Death and Survival	apoptosis of esophageal cancer cells	0.0116	CDC25B	1
Tumor Morphology	apoptosis of esophageal cancer cells	0.0116	CDC25B	1
Cell Death and Survival	apoptosis of gastric mucous cells	0.0116	HSF1	1
Cell Cycle	arrest in G0/G1 phase transition of endothelial cells	0.0116	CCND1	1
Cell Cycle	arrest in G0/G1 phase transition of rhabdoid cell lines	0.0116	CCND1	1
Cell Cycle	arrest in G1 phase of neuroblastoma cell lines	0.0116	CCND1	1
Cell Cycle	arrest in S phase of prostate cancer cell lines	0.0116	CCND1	1
Cell Cycle	arrest in cell cycle progression of germ cells	0.0116	HSF1	1
Reproductive System Development and Function	arrest in cell cycle progression of germ cells	0.0116	HSF1	1
Cell Cycle	arrest in meiosis I of oocytes	0.0116	HSF1	1
Reproductive System Development and Function	arrest in meiosis I of oocytes	0.0116	HSF1	1
Cell Cycle	arrest in mitosis of breast cancer cell lines	0.0116	CCNE1	1
Neurological Disease	autosomal dominant progressive external ophthalmoplegia with mitochondrial DNA deletions 1	0.0116	POLG	1
Hereditary Disorder	autosomal dominant progressive external ophthalmoplegia with mitochondrial DNA deletions 1	0.0116	POLG	1
Ophthalmic Disease	autosomal dominant progressive external ophthalmoplegia with mitochondrial DNA deletions 1	0.0116	POLG	1
Gene Expression	binding of WT1 binding site	0.0116	PRKACA	1
Small Molecule Biochemistry	binding of androgen	0.0116	FKBP4	1
Endocrine System Development and Function	binding of androgen	0.0116	FKBP4	1
Cellular Assembly and Organization	binding of nucleus	0.0116	SMARCA4	1
Small Molecule Biochemistry	biosynthesis of pyrimidine	0.0116	CAD	1
Small Molecule Biochemistry	catabolism of glutamine	0.0116	PPAT	1
Amino Acid Metabolism	catabolism of glutamine	0.0116	PPAT	1
Cell Cycle	cell cycle progression of skeletal muscle satellite cells	0.0116	CCND1	1
Skeletal and Muscular System Development and Function	cell cycle progression of skeletal muscle satellite cells	0.0116	CCND1	1
Cell Morphology	cell flattening of carcinoma cell lines	0.0116	SMARCA4	1
Tissue Development	cell-cell contact of prostate cancer cell lines	0.0116	FASN	1
Cell-To-Cell Signaling and Interaction	cell-cell contact of prostate cancer cell lines	0.0116	FASN	1
Cellular Growth and Proliferation	cloning of fibroblast cell lines	0.0116	CCND1	1
Connective Tissue Development and Function	cloning of fibroblast cell lines	0.0116	CCND1	1
Lipid Metabolism	consumption of fat	0.0116	GAL	1
Small Molecule Biochemistry	consumption of fat	0.0116	GAL	1
Lipid Metabolism	conversion of malonyl-coenzyme A	0.0116	FASN	1
Small Molecule Biochemistry	conversion of malonyl-coenzyme A	0.0116	FASN	1
Nucleic Acid Metabolism	conversion of malonyl-coenzyme A	0.0116	FASN	1
Cellular Growth and Proliferation	cytostasis of neuroblastoma cell lines	0.0116	NME3	1
Small Molecule Biochemistry	decarboxylation of glycine	0.0116	GCSH	1
Amino Acid Metabolism	decarboxylation of glycine	0.0116	GCSH	1
Post-Translational Modification	decarboxylation of glycine	0.0116	GCSH	1
Cellular Compromise	degeneration of hepatocytes	0.0116	XRCC5	1
Neurological Disease	degeneration of peripheral nervous system	0.0116	NDRG1	1
Nervous System Development and Function	delay in initiation of myelination of sciatic nerve	0.0116	CHD4	1
Tissue Development	delay in initiation of myelination of sciatic nerve	0.0116	CHD4	1
Cell Cycle	delay in mitosis of bone cancer cell lines	0.0116	CDC25B	1
Tissue Development	development of genital tubercle	0.0116	FKBP4	1
Organismal Development	development of genital tubercle	0.0116	FKBP4	1
Embryonic Development	development of genital tubercle	0.0116	FKBP4	1
Cancer	development of rhabdoid tumor	0.0116	CCND1	1
Cellular Development	differentiation of pillar cells	0.0116	FGFR3	1
Cellular Assembly and Organization	dissociation of chromosomes	0.0116	XRCC5	1
Developmental Disorder	dysplasia of epithelial cells	0.0116	CDC37	1
Developmental Disorder	dysplasia of esophagus	0.0116	CCND1	1
Gastrointestinal Disease	dysplasia of esophagus	0.0116	CCND1	1
Developmental Disorder	dysplasia of oral tissue	0.0116	CCND1	1
Gastrointestinal Disease	dysplasia of oral tissue	0.0116	CCND1	1
Developmental Disorder	embryopathy	0.0116	RELA	1
Cell Cycle	endoreduplication of megakaryocytes	0.0116	CCNE1	1
Hematological System Development and Function	endoreduplication of megakaryocytes	0.0116	CCNE1	1
Cell Cycle	entry into S phase of intestinal cell lines	0.0116	CCND1	1
Digestive System Development and Function	entry into S phase of intestinal cell lines	0.0116	CCND1	1
Cell Cycle	entry into mitosis of embryonic cell lines	0.0116	CDC25B	1
Embryonic Development	entry into mitosis of embryonic cell lines	0.0116	CDC25B	1
Cell Cycle	entry into mitosis of epithelial cell lines	0.0116	CDC25B	1
Hair and Skin Development and Function	entry into mitosis of epithelial cell lines	0.0116	CDC25B	1
Cell Cycle	exit from mitosis of breast cancer cell lines	0.0116	CCNE1	1
Organismal Injury and Abnormalities	fibrosis of colon	0.0116	RELA	1
Gastrointestinal Disease	fibrosis of colon	0.0116	RELA	1
Nervous System Development and Function	formation of cerebral neocortex	0.0116	SLC1A3	1
Cellular Growth and Proliferation	generation of retinal ganglion cells	0.0116	SOX4	1
Nervous System Development and Function	generation of retinal ganglion cells	0.0116	SOX4	1
Tissue Development	generation of retinal ganglion cells	0.0116	SOX4	1
Developmental Disorder	hypoplasia of nasal bone	0.0116	TCOF1	1
Connective Tissue Disorders	hypoplasia of nasal bone	0.0116	TCOF1	1
Skeletal and Muscular Disorders	hypoplasia of nasal bone	0.0116	TCOF1	1
Developmental Disorder	hypoplasia of temporal bone	0.0116	TCOF1	1
Connective Tissue Disorders	hypoplasia of temporal bone	0.0116	TCOF1	1
Skeletal and Muscular Disorders	hypoplasia of temporal bone	0.0116	TCOF1	1
Cell-To-Cell Signaling and Interaction	inflammatory response of leukemia cell lines	0.0116	RELA	1
Inflammatory Response	inflammatory response of leukemia cell lines	0.0116	RELA	1
Vitamin and Mineral Metabolism	inhibition of Ca2+	0.0116	PRKACA	1
Cell Signaling	inhibition of Ca2+	0.0116	PRKACA	1
Tissue Development	initiation of alveolization	0.0116	CCND1	1
Respiratory System Development and Function	initiation of alveolization	0.0116	CCND1	1
Organ Development	initiation of alveolization	0.0116	CCND1	1
Organismal Development	initiation of alveolization	0.0116	CCND1	1
Embryonic Development	initiation of alveolization	0.0116	CCND1	1
Gastrointestinal Disease	injury of gastrointestinal tract	0.0116	XRCC5	1
Cellular Compromise	injury of mitochondrial membrane	0.0116	HK1	1
Organ Morphology	lack of nasal septum	0.0116	TCOF1	1
Respiratory System Development and Function	lack of nasal septum	0.0116	TCOF1	1
Organ Morphology	lack of turbinate bone	0.0116	TCOF1	1
Connective Tissue Development and Function	lack of turbinate bone	0.0116	TCOF1	1
Tissue Development	lack of turbinate bone	0.0116	TCOF1	1
Respiratory System Development and Function	lack of turbinate bone	0.0116	TCOF1	1
Organ Development	lack of turbinate bone	0.0116	TCOF1	1
Organismal Development	lack of turbinate bone	0.0116	TCOF1	1
Embryonic Development	lack of turbinate bone	0.0116	TCOF1	1
Skeletal and Muscular System Development and Function	lack of turbinate bone	0.0116	TCOF1	1
Organ Morphology	lack of ventral prostatic lobe	0.0116	FKBP4	1
Reproductive System Development and Function	lack of ventral prostatic lobe	0.0116	FKBP4	1
Cellular Compromise	loss of filopodia	0.0116	DUSP1	1
Cellular Compromise	loss of lamellipodia	0.0116	DUSP1	1
Nervous System Development and Function	maturation of motor neurons	0.0116	RXRA	1
Cellular Development	maturation of motor neurons	0.0116	RXRA	1
Vitamin and Mineral Metabolism	metabolism of dihydrofolate	0.0116	ATIC	1
Small Molecule Biochemistry	methylation of L-lysine	0.0116	RELA	1
Amino Acid Metabolism	methylation of L-lysine	0.0116	RELA	1
Post-Translational Modification	methylation of L-lysine	0.0116	RELA	1
Cell Cycle	mitosis of prostate cancer cell lines	0.0116	PRKACA	1
Nervous System Development and Function	morphogenesis of hippocampal neurons	0.0116	EZR	1
Cellular Development	morphogenesis of hippocampal neurons	0.0116	EZR	1
Cell Morphology	morphogenesis of hippocampal neurons	0.0116	EZR	1
Tissue Development	morphogenesis of hippocampal neurons	0.0116	EZR	1
Organ Development	morphogenesis of hippocampal neurons	0.0116	EZR	1
Organismal Development	morphogenesis of hippocampal neurons	0.0116	EZR	1
Embryonic Development	morphogenesis of hippocampal neurons	0.0116	EZR	1
Tissue Morphology	morphology of aortic sac	0.0116	RXRA	1
Embryonic Development	morphology of aortic sac	0.0116	RXRA	1
Cardiovascular System Development and Function	morphology of aortic sac	0.0116	RXRA	1
Tissue Morphology	morphology of conotruncus	0.0116	RXRA	1
Embryonic Development	morphology of conotruncus	0.0116	RXRA	1
Cell Morphology	multinucleation of breast cancer cell lines	0.0116	CCNE1	1
Cellular Compromise	multinucleation of breast cancer cell lines	0.0116	CCNE1	1
Post-Translational Modification	myristoylation of protein	0.0116	NMT1	1
Connective Tissue Development and Function	neurogenesis of turbinate bone	0.0116	HSF1	1
Nervous System Development and Function	neurogenesis of turbinate bone	0.0116	HSF1	1
Tissue Development	neurogenesis of turbinate bone	0.0116	HSF1	1
Respiratory System Development and Function	neurogenesis of turbinate bone	0.0116	HSF1	1
Organ Development	neurogenesis of turbinate bone	0.0116	HSF1	1
Organismal Development	neurogenesis of turbinate bone	0.0116	HSF1	1
Embryonic Development	neurogenesis of turbinate bone	0.0116	HSF1	1
Skeletal and Muscular System Development and Function	neurogenesis of turbinate bone	0.0116	HSF1	1
Tissue Development	organogenesis of pulmonary alveolus	0.0116	FGFR3	1
Respiratory System Development and Function	organogenesis of pulmonary alveolus	0.0116	FGFR3	1
Organ Development	organogenesis of pulmonary alveolus	0.0116	FGFR3	1
Organismal Development	organogenesis of pulmonary alveolus	0.0116	FGFR3	1
Embryonic Development	organogenesis of pulmonary alveolus	0.0116	FGFR3	1
Cellular Growth and Proliferation	outgrowth of ovarian cancer cell lines	0.0116	CCND1	1
Cellular Development	outgrowth of ovarian cancer cell lines	0.0116	CCND1	1
Cellular Assembly and Organization	polarization of stereocilia bundles	0.0116	SCRIB	1
Cell Morphology	polarization of stereocilia bundles	0.0116	SCRIB	1
Auditory and Vestibular System Development and Function	polarization of stereocilia bundles	0.0116	SCRIB	1
Cell Cycle	polyploidization of colon cancer cell lines	0.0116	XRCC5	1
Cell Cycle	polyploidy of colon cancer cell lines	0.0116	NDRG1	1
Cancer	polyploidy of colon cancer cell lines	0.0116	NDRG1	1
Tissue Morphology	quantity of myotube	0.0116	HSP90B1	1
Skeletal and Muscular System Development and Function	quantity of myotube	0.0116	HSP90B1	1
Connective Tissue Development and Function	reactivation of fibroblasts	0.0116	CCND1	1
Cell-To-Cell Signaling and Interaction	reactivation of fibroblasts	0.0116	CCND1	1
Cell Cycle	replication of leukemia cell lines	0.0116	CCNE1	1
Cellular Function and Maintenance	respiration of embryonic cell lines	0.0116	POLG	1
Free Radical Scavenging	scavenging of hydrogen peroxide	0.0116	DHCR24	1
Cancer	senile hemangioma	0.0116	CCNE1	1
Neurological Disease	sensory ataxic neuropathy, dysarthria and ophthalmoparesis	0.0116	POLG	1
Developmental Disorder	sensory ataxic neuropathy, dysarthria and ophthalmoparesis	0.0116	POLG	1
Hereditary Disorder	sensory ataxic neuropathy, dysarthria and ophthalmoparesis	0.0116	POLG	1
Ophthalmic Disease	sensory ataxic neuropathy, dysarthria and ophthalmoparesis	0.0116	POLG	1
Psychological Disorders	sensory ataxic neuropathy, dysarthria and ophthalmoparesis	0.0116	POLG	1
Cancer	spermatocytic seminoma	0.0116	FGFR3	1
Organismal Injury and Abnormalities	spermatocytic seminoma	0.0116	FGFR3	1
Reproductive System Disease	spermatocytic seminoma	0.0116	FGFR3	1
Organismal Injury and Abnormalities	stenosis of mitral valve	0.0116	RXRA	1
Cardiovascular Disease	stenosis of mitral valve	0.0116	RXRA	1
Lipid Metabolism	synthesis of myristic acid	0.0116	FASN	1
Small Molecule Biochemistry	synthesis of myristic acid	0.0116	FASN	1
Gene Expression	transcription of reporter mRNA	0.0116	RXRA	1
Cancer	transformation of salivary gland	0.0116	CDC37	1
Organ Morphology	transformation of salivary gland	0.0116	CDC37	1
Cancer	transformation of splenocytes	0.0116	RELA	1
Cancer	transformation of testis	0.0116	CDC37	1
Organ Morphology	transformation of testis	0.0116	CDC37	1
Organismal Injury and Abnormalities	transformation of testis	0.0116	CDC37	1
Reproductive System Disease	transformation of testis	0.0116	CDC37	1
Cellular Assembly and Organization	translocation of chromosomes	0.0116	XRCC5	1
DNA Replication, Recombination, and Repair	translocation of chromosomes	0.0116	XRCC5	1
Small Molecule Biochemistry	transport of L-dopa	0.0116	SLC7A5	1
Amino Acid Metabolism	transport of L-dopa	0.0116	SLC7A5	1
Drug Metabolism	transport of L-dopa	0.0116	SLC7A5	1
Molecular Transport	transport of L-dopa	0.0116	SLC7A5	1
Small Molecule Biochemistry	uptake of L-tyrosine	0.0116	SLC7A5	1
Amino Acid Metabolism	uptake of L-tyrosine	0.0116	SLC7A5	1
Molecular Transport	uptake of L-tyrosine	0.0116	SLC7A5	1
Carbohydrate Metabolism	uptake of sucrose	0.0116	VDAC1	1
Cellular Growth and Proliferation	volume of fibroblast cell lines	0.0116	SMARCA4	1
Tissue Morphology	volume of fibroblast cell lines	0.0116	SMARCA4	1
Connective Tissue Development and Function	volume of fibroblast cell lines	0.0116	SMARCA4	1
Cell Morphology	volume of fibroblast cell lines	0.0116	SMARCA4	1
Cell Cycle	interphase of breast cancer cell lines	0.0118	CCND1,CCNE1,RXRA	3
Cell Cycle	senescence of cells	0.012	CCNE1,DUSP1,FASN,RAE1,RELA	5
Organ Morphology	morphology of liver	0.0122	CCND1,DUSP1,RELA,RXRA,SAFB	5
Hepatic System Development and Function	morphology of liver	0.0122	CCND1,DUSP1,RELA,RXRA,SAFB	5
Organismal Development	morphology of liver	0.0122	CCND1,DUSP1,RELA,RXRA,SAFB	5
Digestive System Development and Function	morphology of liver	0.0122	CCND1,DUSP1,RELA,RXRA,SAFB	5
Cell Cycle	G2 phase of cervical cancer cell lines	0.0123	CDC25B,EIF3E	2
Cell Cycle	arrest in mitosis of tumor cell lines	0.0123	CCNE1,EIF3E	2
Cellular Assembly and Organization	binding of microtubules	0.0123	CKAP4,PRKACA	2
Cellular Function and Maintenance	binding of microtubules	0.0123	CKAP4,PRKACA	2
Small Molecule Biochemistry	transport of neurotransmitter	0.0123	PRKACA,SLC1A3	2
Molecular Transport	transport of neurotransmitter	0.0123	PRKACA,SLC1A3	2
Cell-To-Cell Signaling and Interaction	transport of neurotransmitter	0.0123	PRKACA,SLC1A3	2
Cellular Growth and Proliferation	proliferation of cancer cells	0.0128	DUSP1,EZR,FASN,MAP2K5,NDRG1,RXRA,XRCC5	7
Cancer	proliferation of cancer cells	0.0128	DUSP1,EZR,FASN,MAP2K5,NDRG1,RXRA,XRCC5	7
Cellular Development	proliferation of cancer cells	0.0128	DUSP1,EZR,FASN,MAP2K5,NDRG1,RXRA,XRCC5	7
Tumor Morphology	proliferation of cancer cells	0.0128	DUSP1,EZR,FASN,MAP2K5,NDRG1,RXRA,XRCC5	7
Cancer	oral cancer	0.0128	ATIC,CCND1,DUSP1,FASN,HSP90B1	5
Gastrointestinal Disease	oral cancer	0.0128	ATIC,CCND1,DUSP1,FASN,HSP90B1	5
Cellular Growth and Proliferation	proliferation of hepatocytes	0.0129	CCND1,CCNE1,RXRA,SLC7A5	4
Cellular Development	proliferation of hepatocytes	0.0129	CCND1,CCNE1,RXRA,SLC7A5	4
Hepatic System Development and Function	proliferation of hepatocytes	0.0129	CCND1,CCNE1,RXRA,SLC7A5	4
Cancer	osteosarcoma	0.013	FDFT1,HSP90B1,PRKACA	3
Connective Tissue Disorders	osteosarcoma	0.013	FDFT1,HSP90B1,PRKACA	3
Skeletal and Muscular Disorders	osteosarcoma	0.013	FDFT1,HSP90B1,PRKACA	3
Organ Morphology	abnormal morphology of ganglion cell layer	0.0132	CCND1,SLC1A3	2
Nervous System Development and Function	abnormal morphology of ganglion cell layer	0.0132	CCND1,SLC1A3	2
Tissue Development	abnormal morphology of ganglion cell layer	0.0132	CCND1,SLC1A3	2
Organ Development	abnormal morphology of ganglion cell layer	0.0132	CCND1,SLC1A3	2
Organismal Development	abnormal morphology of ganglion cell layer	0.0132	CCND1,SLC1A3	2
Embryonic Development	abnormal morphology of ganglion cell layer	0.0132	CCND1,SLC1A3	2
Visual System Development and Function	abnormal morphology of ganglion cell layer	0.0132	CCND1,SLC1A3	2
Cell Cycle	arrest in G0/G1 phase transition of tumor cell lines	0.0132	CCND1,RXRA	2
Cancer	metastatic bladder cancer	0.0132	ATIC,HSP90B1	2
Organismal Injury and Abnormalities	metastatic bladder cancer	0.0132	ATIC,HSP90B1	2
Renal and Urological Disease	metastatic bladder cancer	0.0132	ATIC,HSP90B1	2
Cellular Growth and Proliferation	proliferation of exocrine cells	0.0132	MAP2K5,NUP214	2
Cellular Development	proliferation of exocrine cells	0.0132	MAP2K5,NUP214	2
Lipid Metabolism	concentration of testosterone	0.0135	FKBP4,GAL,SAFB	3
Small Molecule Biochemistry	concentration of testosterone	0.0135	FKBP4,GAL,SAFB	3
Drug Metabolism	concentration of testosterone	0.0135	FKBP4,GAL,SAFB	3
Endocrine System Development and Function	concentration of testosterone	0.0135	FKBP4,GAL,SAFB	3
Molecular Transport	concentration of testosterone	0.0135	FKBP4,GAL,SAFB	3
Cell Death and Survival	survival of hematopoietic cell lines	0.0135	MAP2K5,PRKACA,RELA	3
Tissue Development	lung development	0.0135	CCND1,DUSP1,FGFR3,LMNB2,SAFB,SOX4	6
Respiratory System Development and Function	lung development	0.0135	CCND1,DUSP1,FGFR3,LMNB2,SAFB,SOX4	6
Organ Development	lung development	0.0135	CCND1,DUSP1,FGFR3,LMNB2,SAFB,SOX4	6
Organismal Development	lung development	0.0135	CCND1,DUSP1,FGFR3,LMNB2,SAFB,SOX4	6
Embryonic Development	lung development	0.0135	CCND1,DUSP1,FGFR3,LMNB2,SAFB,SOX4	6
Cell Cycle	mitosis	0.0135	CCND1,CCNE1,CDC25B,EIF3E,NOLC1,PRKACA,RAE1,SCRIB	8
Cellular Growth and Proliferation	cytostasis of tumor cell lines	0.0138	CCND1,NME3,RXRA,SMARCA4	4
Cancer	hyperplasia	0.0138	CCND1,CCNE1,CDC25B,CDC37,NUP214,PKN1,RXRA,SAFB,SCRIB	9
Developmental Disorder	micrognathia	0.014	EMG1,SOX4	2
Connective Tissue Disorders	micrognathia	0.014	EMG1,SOX4	2
Skeletal and Muscular Disorders	micrognathia	0.014	EMG1,SOX4	2
Gastrointestinal Disease	micrognathia	0.014	EMG1,SOX4	2
Dental Disease	micrognathia	0.014	EMG1,SOX4	2
Cell Death and Survival	apoptosis of colon cancer cell lines	0.0142	FASN,HSF1,NDRG1,RELA,XRCC5	5
Cell Death and Survival	cell viability of tumor cell lines	0.0143	CCND1,DUSP1,EIF3E,FGFR3,HSP90B1,MAP2K5,PPAT,RELA,RXRA,SMARCA4,SNRPA1	11
tox Functions:
Category	Diseases or Functions Annotation	p-Value	Molecules	# Molecules
Renal Necrosis/Cell Death	cell viability of kidney cell lines	0.000668	EZR,HSP90B1,RELA,VDAC1	4
Congenital Heart Anomaly	double outlet right ventricle	0.00292	CCNE1,RXRA,SOX4	3
Cardiac Proliferation	proliferation of heart	0.00583	MAP2K5	1
Congenital Heart Anomaly	atrioventricular septal defect and common atrioventricular junction	0.00721	CCNE1,RXRA	2
Liver Hepatomegaly	hepatomegaly	0.0107	FDFT1,RXRA	2
Liver Degeneration	degeneration of hepatocytes	0.0116	XRCC5	1
Cardiac Stenosis	stenosis of mitral valve	0.0116	RXRA	1
Liver Proliferation	proliferation of hepatocytes	0.0129	CCND1,CCNE1,RXRA,SLC7A5	4
Cardiac Proliferation	proliferation of heart cells	0.0166	DUSP1,RXRA,SMARCA4	3
Liver Proliferation	arrest in growth of hepatocytes	0.0174	CCNE1	1
Congenital Heart Anomaly	persistent truncus arteriosus	0.0177	RXRA,SOX4	2
Hepatocellular Peroxisome Proliferation	proliferation of peroxisomes in liver	0.0231	RXRA	1
Renal Necrosis/Cell Death	cell death of kidney cells	0.03	DUSP1,EZR,FDFT1,HK1,SSRP1,VDAC1	6
Cardiac Dysfunction	dysfunction of heart	0.0307	MAP2K5,RXRA	2
Liver Dysplasia	dysplasia of liver	0.0345	CCND1	1
Renal Proliferation	proliferation of podocytes	0.0401	DUSP1	1
Cardiac Stenosis	stenosis of pulmonary artery	0.0401	RXRA	1
Cardiac Necrosis/Cell Death	cell death of cardiomyocytes	0.0445	HK1,MANF,MAP2K5,PKN1	4
Renal Necrosis/Cell Death	cell death of kidney cell lines	0.0494	EZR,FDFT1,HK1,SSRP1,VDAC1	5
Cardiac Hypoplasia	hypoplasia of myocardium	0.0568	RXRA	1
Cardiac Hypertrophy	hypertrophy of heart cells	0.0631	DUSP1,GAL,MAP2K5	3
Renal Proliferation	proliferation of glomerular cells	0.0661	DUSP1,PKN1	2
Cardiac Proliferation	proliferation of cardiomyocytes	0.0727	DUSP1,RXRA	2
Liver Steatosis	hepatic steatosis	0.0764	AGPAT2,CCND1,DUSP1,FASN	4
Renal Proliferation	proliferation of kidney cell lines	0.0783	POLG,RXRA,VDAC1	3
Glutathione Depletion In Liver	quantity of glutathione in liver	0.0786	RXRA	1
Liver Hyperplasia/Hyperproliferation	hyperplasia of liver	0.084	CCNE1	1
Liver Necrosis/Cell Death	focal necrosis of liver	0.0894	RELA	1
Renal Proliferation	hyperplasia of mesangial cells	0.11	PKN1	1
Renal Hyperplasia/Hyperproliferation	hyperplasia of mesangial cells	0.11	PKN1	1
Cardiac Dysfunction	dysfunction of left ventricle	0.121	MAP2K5	1
Cardiac Hypoplasia	hypoplasia of heart ventricle	0.121	RXRA	1
Renal Necrosis/Cell Death	apoptosis of mesangial cells	0.126	DUSP1	1
Congenital Heart Anomaly	perimembranous ventricular septal defect	0.131	SOX4	1
Renal Inflammation	focal glomerulonephritis	0.136	PSMD1	1
Renal Nephritis	focal glomerulonephritis	0.136	PSMD1	1
Liver Degeneration	degeneration of liver	0.151	RELA	1
Liver Hyperplasia/Hyperproliferation	metastasis of liver	0.151	NDRG1	1
Liver Hemorrhaging	bleeding of liver	0.161	RELA	1
Liver Inflammation/Hepatitis	chronic hepatitis B	0.161	POLD1	1
Cardiac Necrosis/Cell Death	cell death of ventricular myocytes	0.171	MANF	1
Cardiac Hypertrophy	hypertrophy of cardiomyocytes	0.171	DUSP1,MAP2K5	2
Liver Necrosis/Cell Death	apoptosis of hepatocytes	0.184	CCND1,RELA	2
Cardiac Output	cardiac output	0.199	RXRA	1
Liver Necrosis/Cell Death	necrosis of liver	0.2	CCND1,RELA,RXRA	3
Cardiac Inflammation	inflammation of heart	0.218	RELA	1
Liver Failure	failure of liver	0.223	DUSP1	1
Liver Steatosis	nonalcoholic fatty liver disease	0.236	FASN	1
Cardiac Necrosis/Cell Death	apoptosis of cardiomyocytes	0.311	MAP2K5,PKN1	2
Renal Inflammation	glomerulonephritis	0.38	PKN1,PSMD1	2
Renal Nephritis	glomerulonephritis	0.38	PKN1,PSMD1	2
Liver Hyperplasia/Hyperproliferation	liver cancer	0.39	CDC25B,NDRG1,POLG,RELA,SOX4	5
Liver Cirrhosis	primary biliary cirrhosis	0.424	FGFR3	1
Increased Levels of Red Blood Cells	increased quantity of red blood cells	0.437	CCND1	1
Renal Inflammation	lupus nephritis	0.44	PSMD1	1
Renal Nephritis	lupus nephritis	0.44	PSMD1	1
Renal Necrosis/Cell Death	apoptosis of kidney cell lines	0.447	EZR,VDAC1	2
Cardiac Congestive Cardiac Failure	congestive heart failure	0.457	RXRA	1
Heart Failure	congestive heart failure	0.457	RXRA	1
Liver Inflammation/Hepatitis	inflammation of liver	0.486	POLD1,RELA	2
Liver Fibrosis	fibrosis of liver	0.505	POLD1	1
Renal Damage	damage of kidney	0.511	DUSP1	1
Liver Hyperplasia/Hyperproliferation	hepatocellular carcinoma	0.525	CDC25B,RELA,SOX4	3
Hepatocellular Carcinoma	hepatocellular carcinoma	0.525	CDC25B,RELA,SOX4	3
Cardiac Arteriopathy	coronary artery disease	1	EIF4H	1
